# Supplementary material for: Movements of a Specialist Butterfly in Relation to Mowing Management of Its Habitat Patches
Source: Biology (Basel). 2023 Feb 21;12(3):344. doi: 10.3390/biology12030344 (PMC10045459; doi:10.3390/biology12030344)
Supplement: Supplementary file 1 [file biology-12-00344-s001.zip]

Archive with 5 entries (4 files):
- biology-2145101-supplementary/Supplementary Material 1/
- biology-2145101-supplementary/Supplementary Material 1/dataset.csv
- biology-2145101-supplementary/Supplementary Material 1/Meadows.gpkg
- biology-2145101-supplementary/Supplementary Material 1/RScript.R
- biology-2145101-supplementary/Supplementary Material 2.pdf
