# Supplementary material for: Movements of a Specialist Butterfly in Relation to Mowing Management of Its Habitat Patches
Source: Biology (Basel). 2023 Feb 21;12(3):344. doi: 10.3390/biology12030344 (PMC10045459; doi:10.3390/biology12030344)
Supplement: Supplementary file 1 [file biology-12-00344-s001.zip › biology-2145101-supplementary/Supplementary Material 1/dataset.csv]

MeadowName	X	Y	Date	Sex	Locality	IndividualName	MeadowID	Area	ExactMowing	Day	IndividualID
LUJ_14	19.801008	46.102905	2014-07-19	Male	LUJ	LUJ2	56	9419	NA	1	0
LUJ_14	19.800742	46.103163	2014-07-19	Male	LUJ	LUJ3	56	9419	NA	1	1
LUJ_14	19.800844	46.102892	2014-07-19	Male	LUJ	LUJ4	56	9419	NA	1	2
LUJ_6	19.801749	46.103788	2014-07-19	Male	LUJ	LUJ5	13	2984	NA	1	3
LUJ_6	19.801749	46.103788	2014-07-19	Female	LUJ	LUJ6	13	2984	NA	1	4
LUJ_7	19.801341	46.103553	2014-07-19	Male	LUJ	LUJ1	14	9189	NA	1	5
LUJ_7	19.801705	46.103755	2014-07-19	Male	LUJ	LUJ7	14	9189	NA	1	6
SED_23	19.893557	46.130229	2014-07-19	Female	SED	SED1	6	14092	NA	1	7
SED_23	19.893542	46.130346	2014-07-19	Female	SED	SED2	6	14092	NA	1	8
SED_23	19.893918	46.130332	2014-07-19	Male	SED	SED3	6	14092	NA	1	9
SED_23	19.894013	46.130737	2014-07-19	Male	SED	SED4	6	14092	NA	1	10
SED_23	19.893791	46.130852	2014-07-19	Male	SED	SED5	6	14092	NA	1	11
SED_23	19.893325	46.130191	2014-07-19	Female	SED	SED6	6	14092	NA	1	12
SED_23	19.89357	46.130229	2014-07-19	Male	SED	SED7	6	14092	NA	1	13
SED_30	19.893264	46.136454	2014-07-19	Male	SED	SED8	24	40632	NA	1	14
SED_30	19.893569	46.135485	2014-07-19	Male	SED	SED9	24	40632	NA	1	15
SED_31	19.895662	46.135686	2014-07-19	Male	SED	SED10	25	15011	NA	1	16
SEM_49	19.912659	46.141165	2014-07-19	Male	SEM	SEM7	63	3335	NA	1	17
SEM_51	19.911916	46.141113	2014-07-19	Male	SEM	SEM6	65	2182	2014-07-24	1	18
SEM_53	19.91212	46.141457	2014-07-19	Female	SEM	SEM2	67	8867	2014-07-24	1	19
SEM_55	19.915931	46.138222	2014-07-19	Male	SEM	SEM1	69	2907	NA	1	20
SEM_57	19.919927	46.138373	2014-07-19	Male	SEM	SEM9	71	5021	NA	1	21
SEM_60	19.919001	46.139914	2014-07-19	Male	SEM	SEM8	74	5724	2014-08-02	1	22
SEM_66	19.906984	46.138063	2014-07-19	Female	SEM	SEM4	80	39222	NA	1	23
SEM_66	19.907515	46.138272	2014-07-19	Male	SEM	SEM5	80	39222	NA	1	24
SEM_70	19.909506	46.13952	2014-07-19	Male	SEM	SEM3	84	189	NA	1	25
SUI_71	19.73332	46.16063	2014-07-19	Male	SUI	SUI1	1	27466	2014-08-19	1	26
SUI_74	19.73042	46.16335	2014-07-19	Male	SUI	SUI2	4	50026	NA	1	27
LUJ_12	19.807275	46.110971	2014-07-20	Female	LUJ	LUJ17	27	11037	NA	2	28
LUJ_13	19.800966	46.103817	2014-07-20	Male	LUJ	LUJ13	55	2168	NA	2	29
LUJ_13	19.801037	46.103794	2014-07-20	Female	LUJ	LUJ14	55	2168	NA	2	30
LUJ_14	19.80086	46.10308	2014-07-20	Male	LUJ	LUJ2	56	9419	NA	2	0
LUJ_14	19.801218	46.102616	2014-07-20	Male	LUJ	LUJ3	56	9419	NA	2	1
LUJ_14	19.801064	46.10279	2014-07-20	Male	LUJ	LUJ11	56	9419	NA	2	31
LUJ_14	19.801091	46.102667	2014-07-20	Female	LUJ	LUJ15	56	9419	NA	2	32
LUJ_14	19.801072	46.102762	2014-07-20	Male	LUJ	LUJ16	56	9419	NA	2	33
LUJ_7	19.801492	46.104124	2014-07-20	Male	LUJ	LUJ1	14	9189	NA	2	5
LUJ_7	19.801311	46.104195	2014-07-20	Male	LUJ	LUJ5	14	9189	NA	2	3
LUJ_7	19.801586	46.103601	2014-07-20	Male	LUJ	LUJ8	14	9189	NA	2	34
LUJ_7	19.801586	46.103601	2014-07-20	Male	LUJ	LUJ9	14	9189	NA	2	35
LUJ_7	19.801423	46.103403	2014-07-20	Male	LUJ	LUJ10	14	9189	NA	2	36
LUJ_7	19.800868	46.104207	2014-07-20	Male	LUJ	LUJ12	14	9189	NA	2	37
LUMD_18	19.838924	46.113085	2014-07-20	Male	LUMD	LUM1	7	4376	NA	2	38
LUMD_18	19.838528	46.113035	2014-07-20	Male	LUMD	LUM2	7	4376	NA	2	39
LUMD_21	19.840836	46.110563	2014-07-20	Male	LUMD	LUD1	17	5451	NA	2	40
LUMD_21	19.84185	46.110168	2014-07-20	Male	LUMD	LUD2	17	5451	NA	2	41
SED_23	19.89426	46.130668	2014-07-20	Female	SED	SED2	6	14092	NA	2	8
SED_23	19.893772	46.13051	2014-07-20	Male	SED	SED11	6	14092	NA	2	42
SED_23	19.893345	46.130488	2014-07-20	Male	SED	SED12	6	14092	NA	2	43
SED_23	19.893992	46.130503	2014-07-20	Male	SED	SED13	6	14092	NA	2	44
SED_23	19.893992	46.130503	2014-07-20	Female	SED	SED14	6	14092	NA	2	45
SED_23	19.894059	46.130369	2014-07-20	Female	SED	SED15	6	14092	NA	2	46
SED_23	19.894163	46.130379	2014-07-20	Female	SED	SED16	6	14092	NA	2	47
SED_23	19.894123	46.130424	2014-07-20	Male	SED	SED17	6	14092	NA	2	48
SED_23	19.894497	46.13049	2014-07-20	Male	SED	SED18	6	14092	NA	2	49
SED_23	19.89447	46.130544	2014-07-20	Female	SED	SED19	6	14092	NA	2	50
SED_23	19.893843	46.130853	2014-07-20	Male	SED	SED20	6	14092	NA	2	51
SED_23	19.893402	46.130867	2014-07-20	Female	SED	SED21	6	14092	NA	2	52
SED_23	19.893286	46.130847	2014-07-20	Female	SED	SED22	6	14092	NA	2	53
SED_23	19.893266	46.13055	2014-07-20	Male	SED	SED23	6	14092	NA	2	54
SED_23	19.893377	46.130164	2014-07-20	Male	SED	SED24	6	14092	NA	2	55
SED_23	19.893542	46.130346	2014-07-20	Male	SED	SED25	6	14092	NA	2	56
SED_23	19.89358	46.130382	2014-07-20	Female	SED	SED26	6	14092	NA	2	57
SED_30	19.894197	46.136418	2014-07-20	Female	SED	SED27	24	40632	NA	2	58
SED_30	19.894398	46.136735	2014-07-20	Female	SED	SED28	24	40632	NA	2	59
SEM_46	19.910481	46.14098	2014-07-20	Male	SEM	SEM16	60	6579	NA	2	60
SEM_46	19.910487	46.14108	2014-07-20	Male	SEM	SEM17	60	6579	NA	2	61
SEM_46	19.910467	46.141015	2014-07-20	Male	SEM	SEM18	60	6579	NA	2	62
SEM_49	19.912652	46.141198	2014-07-20	Male	SEM	SEM20	63	3335	NA	2	63
SEM_51	19.911286	46.141663	2014-07-20	Male	SEM	SEM7	65	2182	2014-07-24	2	17
SEM_53	19.912097	46.141261	2014-07-20	Male	SEM	SEM19	67	8867	2014-07-24	2	64
SEM_58	19.920539	46.139101	2014-07-20	Male	SEM	SEM34	72	636	NA	2	65
SEM_59	19.919758	46.139145	2014-07-20	Female	SEM	SEM10	73	15265	2014-08-21	2	66
SEM_59	19.919602	46.139149	2014-07-20	Female	SEM	SEM11	73	15265	2014-08-21	2	67
SEM_60	19.919143	46.140046	2014-07-20	Male	SEM	SEM33	74	5724	2014-08-02	2	68
SEM_60	19.919501	46.13973	2014-07-20	Male	SEM	SEM36	74	5724	2014-08-02	2	69
SEM_61	19.907515	46.138794	2014-07-20	Male	SEM	SEM15	75	10670	2014-08-03	2	70
SEM_65	19.90461	46.137944	2014-07-20	Male	SEM	SEM32	79	8826	NA	2	71
SEM_66	19.907379	46.138131	2014-07-20	Male	SEM	SEM12	80	39222	NA	2	72
SEM_66	19.907654	46.137845	2014-07-20	Male	SEM	SEM13	80	39222	NA	2	73
SEM_66	19.907656	46.137921	2014-07-20	Female	SEM	SEM14	80	39222	NA	2	74
SEM_66	19.906826	46.138507	2014-07-20	Female	SEM	SEM21	80	39222	NA	2	75
SEM_66	19.906419	46.138572	2014-07-20	Male	SEM	SEM22	80	39222	NA	2	76
SEM_66	19.905163	46.139416	2014-07-20	Male	SEM	SEM23	80	39222	NA	2	77
SEM_66	19.905597	46.139341	2014-07-20	Male	SEM	SEM24	80	39222	NA	2	78
SEM_66	19.9057	46.13859	2014-07-20	Male	SEM	SEM25	80	39222	NA	2	79
SEM_66	19.904882	46.139239	2014-07-20	Male	SEM	SEM26	80	39222	NA	2	80
SEM_66	19.90492	46.138825	2014-07-20	Male	SEM	SEM27	80	39222	NA	2	81
SEM_66	19.90492	46.138825	2014-07-20	Female	SEM	SEM28	80	39222	NA	2	82
SEM_66	19.905717	46.137961	2014-07-20	Male	SEM	SEM29	80	39222	NA	2	83
SEM_68	19.905264	46.137987	2014-07-20	Female	SEM	SEM30	82	3921	NA	2	84
SEM_68	19.905068	46.13813	2014-07-20	Male	SEM	SEM31	82	3921	NA	2	85
SUI_71	19.73328	46.16055	2014-07-20	Male	SUI	SUI3	1	27466	2014-08-19	2	86
SUI_71	19.73333	46.16042	2014-07-20	Male	SUI	SUI4	1	27466	2014-08-19	2	87
SUI_74	19.73057	46.1624	2014-07-20	Female	SUI	SUI5	4	50026	NA	2	88
SUI_81	19.72738	46.16685	2014-07-20	Male	SUI	SUI6	39	85045	NA	2	89
SUI_81	19.72709	46.16729	2014-07-20	Male	SUI	SUI7	39	85045	NA	2	90
LUJ_12	19.80845	46.110244	2014-07-21	Male	LUJ	LUJ24	27	11037	NA	3	91
LUJ_14	19.800812	46.103157	2014-07-21	Male	LUJ	LUJ4	56	9419	NA	3	2
LUJ_14	19.801016	46.102935	2014-07-21	Male	LUJ	LUJ13	56	9419	NA	3	29
LUJ_14	19.800782	46.103129	2014-07-21	Female	LUJ	LUJ15	56	9419	NA	3	32
LUJ_14	19.800769	46.103004	2014-07-21	Male	LUJ	LUJ16	56	9419	NA	3	33
LUJ_14	19.800905	46.102763	2014-07-21	Female	LUJ	LUJ19	56	9419	NA	3	92
LUJ_14	19.800769	46.103004	2014-07-21	Female	LUJ	LUJ20	56	9419	NA	3	93
LUJ_14	19.801021	46.102934	2014-07-21	Male	LUJ	LUJ21	56	9419	NA	3	94
LUJ_6	19.801802	46.103588	2014-07-21	Female	LUJ	LUJ18	13	2984	NA	3	95
LUJ_6	19.801793	46.103626	2014-07-21	Male	LUJ	LUJ22	13	2984	NA	3	96
LUJ_6	19.801791	46.103626	2014-07-21	Male	LUJ	LUJ23	13	2984	NA	3	97
LUMD_18	19.838746	46.112988	2014-07-21	Male	LUMD	LUM1	7	4376	NA	3	38
LUMD_19	19.839651	46.112111	2014-07-21	Male	LUMD	LUM3	15	15135	NA	3	98
LUMD_19	19.839768	46.111875	2014-07-21	Male	LUMD	LUD3	15	15135	NA	3	99
SED_23	19.893401	46.130273	2014-07-21	Female	SED	SED1	6	14092	NA	3	7
SED_23	19.893308	46.130398	2014-07-21	Female	SED	SED6	6	14092	NA	3	12
SED_23	19.89353	46.130292	2014-07-21	Male	SED	SED12	6	14092	NA	3	43
SED_23	19.894354	46.130543	2014-07-21	Female	SED	SED21	6	14092	NA	3	52
SED_23	19.893519	46.130193	2014-07-21	Male	SED	SED25	6	14092	NA	3	56
SED_23	19.893597	46.130202	2014-07-21	Male	SED	SED29	6	14092	NA	3	100
SED_23	19.89357	46.130256	2014-07-21	Female	SED	SED30	6	14092	NA	3	101
SED_23	19.893529	46.130346	2014-07-21	Male	SED	SED31	6	14092	NA	3	102
SED_23	19.894021	46.130333	2014-07-21	Male	SED	SED32	6	14092	NA	3	103
SED_23	19.894176	46.130379	2014-07-21	Female	SED	SED33	6	14092	NA	3	104
SED_23	19.894201	46.130406	2014-07-21	Male	SED	SED34	6	14092	NA	3	105
SED_23	19.894214	46.130397	2014-07-21	Male	SED	SED35	6	14092	NA	3	106
SED_23	19.894108	46.130504	2014-07-21	Male	SED	SED36	6	14092	NA	3	107
SED_23	19.894418	46.13057	2014-07-21	Male	SED	SED37	6	14092	NA	3	108
SED_30	19.894109	46.136301	2014-07-21	Female	SED	SED9	24	40632	NA	3	15
SED_30	19.894153	46.136031	2014-07-21	Female	SED	SED27	24	40632	NA	3	58
SED_30	19.894161	46.136265	2014-07-21	Male	SED	SED38	24	40632	NA	3	109
SED_30	19.894107	46.136409	2014-07-21	Male	SED	SED39	24	40632	NA	3	110
SED_30	19.894052	46.13657	2014-07-21	Male	SED	SED40	24	40632	NA	3	111
SED_31	19.895109	46.135509	2014-07-21	Male	SED	SED10	25	15011	NA	3	16
SEM_47	19.910916	46.14137	2014-07-21	Male	SEM	SEM3	61	3113	NA	3	25
SEM_48	19.91224	46.140319	2014-07-21	Male	SEM	SEM46	62	5850	NA	3	112
SEM_48	19.911144	46.141671	2014-07-21	Male	SEM	SEM47	62	5850	NA	3	113
SEM_49	19.912877	46.140918	2014-07-21	Male	SEM	SEM43	63	3335	NA	3	114
SEM_49	19.912254	46.141463	2014-07-21	Male	SEM	SEM44	63	3335	NA	3	115
SEM_49	19.912216	46.141558	2014-07-21	Male	SEM	SEM45	63	3335	NA	3	116
SEM_50	19.912621	46.141342	2014-07-21	Male	SEM	SEM42	64	10462	NA	3	117
SEM_54	19.914052	46.141364	2014-07-21	Female	SEM	SEM39	68	90084	NA	3	118
SEM_55	19.916174	46.138095	2014-07-21	Male	SEM	SEM40	69	2907	NA	3	119
SEM_55	19.915902	46.13812	2014-07-21	Male	SEM	SEM41	69	2907	NA	3	120
SEM_59	19.919774	46.139256	2014-07-21	Male	SEM	SEM37	73	15265	2014-08-21	3	121
SEM_59	19.920131	46.138791	2014-07-21	Male	SEM	SEM38	73	15265	2014-08-21	3	122
SEM_61	19.908105	46.138191	2014-07-21	Female	SEM	SEM11	75	10670	2014-08-03	3	67
SEM_61	19.907756	46.138537	2014-07-21	Male	SEM	SEM49	75	10670	2014-08-03	3	123
SEM_61	19.907925	46.138319	2014-07-21	Male	SEM	SEM50	75	10670	2014-08-03	3	124
SEM_61	19.908874	46.137804	2014-07-21	Male	SEM	SEM67	75	10670	2014-08-03	3	125
SEM_65	19.904266	46.137967	2014-07-21	Male	SEM	SEM64	79	8826	NA	3	126
SEM_65	19.90463	46.137985	2014-07-21	Male	SEM	SEM65	79	8826	NA	3	127
SEM_65	19.90463	46.137985	2014-07-21	Male	SEM	SEM66	79	8826	NA	3	128
SEM_66	19.904858	46.1395	2014-07-21	Female	SEM	SEM30	80	39222	NA	3	84
SEM_66	19.90763	46.138189	2014-07-21	Male	SEM	SEM54	80	39222	NA	3	129
SEM_66	19.906965	46.138548	2014-07-21	Male	SEM	SEM55	80	39222	NA	3	130
SEM_66	19.905364	46.139372	2014-07-21	Male	SEM	SEM56	80	39222	NA	3	131
SEM_66	19.906862	46.138089	2014-07-21	Female	SEM	SEM57	80	39222	NA	3	132
SEM_66	19.90574	46.13861	2014-07-21	Male	SEM	SEM58	80	39222	NA	3	133
SEM_66	19.904813	46.139294	2014-07-21	Male	SEM	SEM59	80	39222	NA	3	134
SEM_66	19.905113	46.13902	2014-07-21	Male	SEM	SEM60	80	39222	NA	3	135
SEM_66	19.905125	46.138942	2014-07-21	Female	SEM	SEM61	80	39222	NA	3	136
SEM_66	19.905125	46.138942	2014-07-21	Male	SEM	SEM62	80	39222	NA	3	137
SEM_66	19.906311	46.138001	2014-07-21	Female	SEM	SEM63	80	39222	NA	3	138
SEM_67	19.907141	46.138987	2014-07-21	Male	SEM	SEM48	81	6689	NA	3	139
SEM_67	19.908588	46.13763	2014-07-21	Male	SEM	SEM51	81	6689	NA	3	140
SEM_67	19.908588	46.13763	2014-07-21	Male	SEM	SEM52	81	6689	NA	3	141
SEM_67	19.9074	46.138459	2014-07-21	Male	SEM	SEM53	81	6689	NA	3	142
SUI_71	19.73279	46.1614	2014-07-21	Male	SUI	SUI3	1	27466	2014-08-19	3	86
SUI_71	19.73415	46.1602	2014-07-21	Male	SUI	SUI8	1	27466	2014-08-19	3	143
SUI_74	19.72974	46.16412	2014-07-21	Male	SUI	SUI9	4	50026	NA	3	144
SUI_81	19.72919	46.16471	2014-07-21	Male	SUI	SUI10	39	85045	NA	3	145
LUJ_13	19.801107	46.103587	2014-07-24	Male	LUJ	LUJ13	55	2168	NA	6	29
LUJ_13	19.800932	46.103844	2014-07-24	Male	LUJ	LUJ32	55	2168	NA	6	146
LUJ_13	19.801126	46.103548	2014-07-24	Female	LUJ	LUJ33	55	2168	NA	6	147
LUJ_13	19.801033	46.103789	2014-07-24	Male	LUJ	LUJ34	55	2168	NA	6	148
LUJ_14	19.801	46.102813	2014-07-24	Female	LUJ	LUJ38	56	9419	NA	6	149
LUJ_14	19.800904	46.103007	2014-07-24	Male	LUJ	LUJ39	56	9419	NA	6	150
LUJ_14	19.800874	46.103041	2014-07-24	Male	LUJ	LUJ40	56	9419	NA	6	151
LUJ_14	19.800718	46.10302	2014-07-24	Male	LUJ	LUJ41	56	9419	NA	6	152
LUJ_14	19.800487	46.10365	2014-07-24	Male	LUJ	LUJ42	56	9419	NA	6	153
LUJ_14	19.800487	46.10365	2014-07-24	Male	LUJ	LUJ43	56	9419	NA	6	154
LUJ_14	19.800232	46.103675	2014-07-24	Male	LUJ	LUJ44	56	9419	NA	6	155
LUJ_14	19.801065	46.102785	2014-07-24	Male	LUJ	LUJ45	56	9419	NA	6	156
LUJ_6	19.801759	46.103875	2014-07-24	Male	LUJ	LUJ25	13	2984	NA	6	157
LUJ_6	19.801791	46.103843	2014-07-24	Male	LUJ	LUJ26	13	2984	NA	6	158
LUJ_6	19.801906	46.103466	2014-07-24	Male	LUJ	LUJ27	13	2984	NA	6	159
LUJ_6	19.80185	46.103592	2014-07-24	Female	LUJ	LUJ28	13	2984	NA	6	160
LUJ_6	19.801745	46.10371	2014-07-24	Male	LUJ	LUJ37	13	2984	NA	6	161
LUJ_7	19.801493	46.103708	2014-07-24	Male	LUJ	LUJ29	14	9189	NA	6	162
LUJ_7	19.801493	46.103708	2014-07-24	Male	LUJ	LUJ30	14	9189	NA	6	163
LUJ_7	19.801754	46.103385	2014-07-24	Male	LUJ	LUJ31	14	9189	NA	6	164
LUJ_7	19.801157	46.104293	2014-07-24	Male	LUJ	LUJ35	14	9189	NA	6	165
LUJ_7	19.801377	46.104001	2014-07-24	Female	LUJ	LUJ36	14	9189	NA	6	166
LUMD_18	19.838649	46.113017	2014-07-24	Male	LUMD	LUM2	7	4376	NA	6	39
LUMD_18	19.838756	46.112977	2014-07-24	Male	LUMD	LUM4	7	4376	NA	6	167
LUMD_19	19.839482	46.111969	2014-07-24	Male	LUMD	LUM5	15	15135	NA	6	168
LUMD_19	19.839599	46.112232	2014-07-24	Male	LUMD	LUM6	15	15135	NA	6	169
LUMD_21	19.84197	46.11024	2014-07-24	Male	LUMD	LUD4	17	5451	NA	6	170
SED_23	19.89419	46.13036	2014-07-24	Male	SED	SED13	6	14092	NA	6	44
SED_23	19.89413	46.13038	2014-07-24	Male	SED	SED18	6	14092	NA	6	49
SED_23	19.89325	46.13084	2014-07-24	Male	SED	SED29	6	14092	NA	6	100
SED_23	19.89431	46.13055	2014-07-24	Male	SED	SED34	6	14092	NA	6	105
SED_23	19.89344	46.13017	2014-07-24	Female	SED	SED41	6	14092	NA	6	171
SED_23	19.89353	46.13023	2014-07-24	Female	SED	SED42	6	14092	NA	6	172
SED_23	19.89341	46.13043	2014-07-24	Male	SED	SED43	6	14092	NA	6	173
SED_23	19.89335	46.1306	2014-07-24	Female	SED	SED44	6	14092	NA	6	174
SED_23	19.89332	46.13063	2014-07-24	Female	SED	SED45	6	14092	NA	6	175
SED_23	19.89354	46.13067	2014-07-24	Male	SED	SED46	6	14092	NA	6	176
SED_23	19.89365	46.13061	2014-07-24	Male	SED	SED47	6	14092	NA	6	177
SED_23	19.8939	46.13035	2014-07-24	Female	SED	SED48	6	14092	NA	6	178
SED_23	19.89413	46.13039	2014-07-24	Male	SED	SED49	6	14092	NA	6	179
SED_23	19.89418	46.13043	2014-07-24	Male	SED	SED50	6	14092	NA	6	180
SED_23	19.89439	46.13054	2014-07-24	Female	SED	SED51	6	14092	NA	6	181
SED_23	19.89439	46.13054	2014-07-24	Male	SED	SED52	6	14092	NA	6	182
SED_23	19.89419	46.1306	2014-07-24	Male	SED	SED53	6	14092	NA	6	183
SED_23	19.89413	46.13061	2014-07-24	Male	SED	SED54	6	14092	NA	6	184
SED_23	19.89395	46.13054	2014-07-24	Male	SED	SED55	6	14092	NA	6	185
SED_23	19.8933	46.13065	2014-07-24	Female	SED	SED56	6	14092	NA	6	186
SED_23	19.89347	46.1303	2014-07-24	Female	SED	SED57	6	14092	NA	6	187
SED_23	19.89349	46.13023	2014-07-24	Male	SED	SED58	6	14092	NA	6	188
SED_30	19.89301	46.13655	2014-07-24	Female	SED	SED59	24	40632	NA	6	189
SED_30	19.89357	46.13616	2014-07-24	Male	SED	SED60	24	40632	NA	6	190
SED_30	19.89422	46.13623	2014-07-24	Male	SED	SED61	24	40632	NA	6	191
SED_30	19.89407	46.13615	2014-07-24	Female	SED	SED62	24	40632	NA	6	192
SED_30	19.89416	46.13603	2014-07-24	Male	SED	SED63	24	40632	NA	6	193
SED_30	19.89429	46.13623	2014-07-24	Male	SED	SED64	24	40632	NA	6	194
SEM_46	19.910435	46.140971	2014-07-24	Male	SEM	SEM80	60	6579	NA	6	195
SEM_46	19.9107	46.141255	2014-07-24	Male	SEM	SEM85	60	6579	NA	6	196
SEM_47	19.911061	46.141361	2014-07-24	Male	SEM	SEM46	61	3113	NA	6	112
SEM_47	19.91154	46.140867	2014-07-24	Male	SEM	SEM84	61	3113	NA	6	197
SEM_48	19.911186	46.141659	2014-07-24	Male	SEM	SEM83	62	5850	NA	6	198
SEM_49	19.912939	46.140939	2014-07-24	Male	SEM	SEM76	63	3335	NA	6	199
SEM_49	19.912736	46.141154	2014-07-24	Male	SEM	SEM77	63	3335	NA	6	200
SEM_51	19.91222	46.140739	2014-07-24	Male	SEM	SEM78	65	2182	2014-07-24	6	201
SEM_51	19.912	46.141009	2014-07-24	Male	SEM	SEM79	65	2182	2014-07-24	6	202
SEM_51	19.911618	46.141336	2014-07-24	Male	SEM	SEM81	65	2182	2014-07-24	6	203
SEM_51	19.911359	46.14166	2014-07-24	Male	SEM	SEM82	65	2182	2014-07-24	6	204
SEM_54	19.915411	46.140313	2014-07-24	Male	SEM	SEM73	68	90084	NA	6	205
SEM_54	19.912927	46.142039	2014-07-24	Male	SEM	SEM74	68	90084	NA	6	206
SEM_54	19.913227	46.141603	2014-07-24	Male	SEM	SEM75	68	90084	NA	6	207
SEM_59	19.920027	46.138781	2014-07-24	Male	SEM	SEM34	73	15265	2014-08-21	6	65
SEM_60	19.919852	46.139278	2014-07-24	Male	SEM	SEM10	74	5724	2014-08-02	6	66
SEM_60	19.919583	46.139665	2014-07-24	Female	SEM	SEM69	74	5724	2014-08-02	6	208
SEM_60	19.91948	46.139782	2014-07-24	Male	SEM	SEM70	74	5724	2014-08-02	6	209
SEM_60	19.91913	46.140173	2014-07-24	Male	SEM	SEM71	74	5724	2014-08-02	6	210
SEM_60	19.918767	46.140201	2014-07-24	Female	SEM	SEM72	74	5724	2014-08-02	6	211
SEM_61	19.907599	46.138792	2014-07-24	Male	SEM	SEM21	75	10670	2014-08-03	6	75
SEM_61	19.908506	46.137859	2014-07-24	Male	SEM	SEM31	75	10670	2014-08-03	6	85
SEM_61	19.907573	46.138669	2014-07-24	Male	SEM	SEM86	75	10670	2014-08-03	6	212
SEM_61	19.90853	46.137933	2014-07-24	Male	SEM	SEM87	75	10670	2014-08-03	6	213
SEM_61	19.90842	46.137896	2014-07-24	Male	SEM	SEM89	75	10670	2014-08-03	6	214
SEM_65	19.904225	46.138163	2014-07-24	Male	SEM	SEM146	79	8826	NA	6	215
SEM_65	19.904724	46.137977	2014-07-24	Male	SEM	SEM147	79	8826	NA	6	216
SEM_65	19.905211	46.137416	2014-07-24	Male	SEM	SEM148	79	8826	NA	6	217
SEM_66	19.907474	46.13826	2014-07-24	Male	SEM	SEM5	80	39222	NA	6	24
SEM_66	19.905836	46.139185	2014-07-24	Female	SEM	SEM28	80	39222	NA	6	82
SEM_66	19.907131	46.137989	2014-07-24	Male	SEM	SEM54	80	39222	NA	6	129
SEM_66	19.905187	46.139589	2014-07-24	Male	SEM	SEM60	80	39222	NA	6	135
SEM_66	19.906514	46.138133	2014-07-24	Female	SEM	SEM63	80	39222	NA	6	138
SEM_66	19.906277	46.13931	2014-07-24	Male	SEM	SEM93	80	39222	NA	6	218
SEM_66	19.906443	46.139148	2014-07-24	Male	SEM	SEM94	80	39222	NA	6	219
SEM_66	19.906509	46.139087	2014-07-24	Male	SEM	SEM95	80	39222	NA	6	220
SEM_66	19.906527	46.13896	2014-07-24	Male	SEM	SEM96	80	39222	NA	6	221
SEM_66	19.906719	46.138737	2014-07-24	Male	SEM	SEM97	80	39222	NA	6	222
SEM_66	19.906749	46.138737	2014-07-24	Male	SEM	SEM98	80	39222	NA	6	223
SEM_66	19.906923	46.138565	2014-07-24	Male	SEM	SEM99	80	39222	NA	6	224
SEM_66	19.907113	46.138518	2014-07-24	Male	SEM	SEM100	80	39222	NA	6	225
SEM_66	19.906937	46.138492	2014-07-24	Male	SEM	SEM101	80	39222	NA	6	226
SEM_66	19.907069	46.138488	2014-07-24	Male	SEM	SEM102	80	39222	NA	6	227
SEM_66	19.907028	46.138444	2014-07-24	Male	SEM	SEM103	80	39222	NA	6	228
SEM_66	19.907354	46.138085	2014-07-24	Male	SEM	SEM104	80	39222	NA	6	229
SEM_66	19.907354	46.138085	2014-07-24	Female	SEM	SEM105	80	39222	NA	6	230
SEM_66	19.907091	46.138023	2014-07-24	Male	SEM	SEM106	80	39222	NA	6	231
SEM_66	19.906963	46.138105	2014-07-24	Male	SEM	SEM107	80	39222	NA	6	232
SEM_66	19.906514	46.138373	2014-07-24	Male	SEM	SEM108	80	39222	NA	6	233
SEM_66	19.906392	46.138761	2014-07-24	Male	SEM	SEM109	80	39222	NA	6	234
SEM_66	19.90523	46.139495	2014-07-24	Male	SEM	SEM110	80	39222	NA	6	235
SEM_66	19.90533	46.139386	2014-07-24	Female	SEM	SEM111	80	39222	NA	6	236
SEM_66	19.906055	46.138649	2014-07-24	Male	SEM	SEM112	80	39222	NA	6	237
SEM_66	19.906325	46.138284	2014-07-24	Male	SEM	SEM113	80	39222	NA	6	238
SEM_66	19.906325	46.138284	2014-07-24	Male	SEM	SEM114	80	39222	NA	6	239
SEM_66	19.906574	46.138119	2014-07-24	Male	SEM	SEM115	80	39222	NA	6	240
SEM_66	19.906747	46.138026	2014-07-24	Female	SEM	SEM116	80	39222	NA	6	241
SEM_66	19.906522	46.138069	2014-07-24	Male	SEM	SEM117	80	39222	NA	6	242
SEM_66	19.906358	46.138254	2014-07-24	Male	SEM	SEM118	80	39222	NA	6	243
SEM_66	19.906293	46.138017	2014-07-24	Male	SEM	SEM119	80	39222	NA	6	244
SEM_66	19.906365	46.138004	2014-07-24	Male	SEM	SEM120	80	39222	NA	6	245
SEM_66	19.906521	46.137818	2014-07-24	Male	SEM	SEM121	80	39222	NA	6	246
SEM_66	19.907398	46.137386	2014-07-24	Male	SEM	SEM145	80	39222	NA	6	247
SEM_67	19.90792	46.13821	2014-07-24	Male	SEM	SEM88	81	6689	NA	6	248
SEM_67	19.907857	46.138198	2014-07-24	Male	SEM	SEM90	81	6689	NA	6	249
SEM_67	19.907698	46.138449	2014-07-24	Female	SEM	SEM91	81	6689	NA	6	250
SEM_67	19.907416	46.138599	2014-07-24	Male	SEM	SEM92	81	6689	NA	6	251
SEM_68	19.905463	46.137784	2014-07-24	Male	SEM	SEM32	82	3921	NA	6	71
SEM_68	19.905705	46.137596	2014-07-24	Male	SEM	SEM149	82	3921	NA	6	252
SEM_68	19.90538	46.137908	2014-07-24	Male	SEM	SEM150	82	3921	NA	6	253
SEM_68	19.905716	46.137579	2014-07-24	Male	SEM	SEM151	82	3921	NA	6	254
SUI_71	19.7345	46.15936	2014-07-24	Male	SUI	SUI3	1	27466	2014-08-19	6	86
SUI_71	19.73343	46.16079	2014-07-24	Male	SUI	SUI4	1	27466	2014-08-19	6	87
SUI_71	19.73334	46.16105	2014-07-24	Male	SUI	SUI8	1	27466	2014-08-19	6	143
SUI_71	19.7345	46.15936	2014-07-24	Male	SUI	SUI13	1	27466	2014-08-19	6	255
SUI_71	19.73257	46.16117	2014-07-24	Male	SUI	SUI16	1	27466	2014-08-19	6	256
SUI_72	19.73791	46.15761	2014-07-24	Male	SUI	SUI12	2	29354	NA	6	257
SUI_74	19.73118	46.16224	2014-07-24	Male	SUI	SUI17	4	50026	NA	6	258
SUI_74	19.73031	46.16225	2014-07-24	Male	SUI	SUI18	4	50026	NA	6	259
SUI_74	19.73046	46.1623	2014-07-24	Male	SUI	SUI19	4	50026	NA	6	260
SUI_74	19.73063	46.16275	2014-07-24	Male	SUI	SUI20	4	50026	NA	6	261
SUI_74	19.73055	46.16269	2014-07-24	Male	SUI	SUI21	4	50026	NA	6	262
SUI_74	19.73019	46.16328	2014-07-24	Male	SUI	SUI22	4	50026	NA	6	263
SUI_74	19.72887	46.163291	2014-07-24	Male	SUI	SUI50	4	50026	NA	6	264
SUI_81	19.72945	46.16486	2014-07-24	Male	SUI	SUI23	39	85045	NA	6	265
SUI_81	19.72891	46.16672	2014-07-24	Male	SUI	SUI24	39	85045	NA	6	266
SUI_81	19.72871	46.16731	2014-07-24	Male	SUI	SUI25	39	85045	NA	6	267
SUI_81	19.72874	46.16732	2014-07-24	Male	SUI	SUI26	39	85045	NA	6	268
SUI_81	19.72918	46.16724	2014-07-24	Male	SUI	SUI27	39	85045	NA	6	269
SUI_81	19.72968	46.1669	2014-07-24	Male	SUI	SUI28	39	85045	NA	6	270
SUI_81	19.728616	46.166923	2014-07-24	Female	SUI	SUI51	39	85045	NA	6	271
SUI_81	19.729331	46.166477	2014-07-24	Female	SUI	SUI52	39	85045	NA	6	272
SUI_81	19.728986	46.166893	2014-07-24	Male	SUI	SUI53	39	85045	NA	6	273
SUI_81	19.728881	46.167104	2014-07-24	Male	SUI	SUI54	39	85045	NA	6	274
SUI_93	19.73334	46.1641	2014-07-24	Male	SUI	SUI14	85	25143	NA	6	275
SUI_95	19.73944	46.15364	2014-07-24	Male	SUI	SUI11	88	106251	NA	6	276
SUI_96	19.73184	46.16216	2014-07-24	Male	SUI	SUI15	89	19738	2014-08-16	6	277
LUJ_13	19.800922	46.103789	2014-07-25	Male	LUJ	LUJ45	55	2168	NA	7	156
LUJ_13	19.801015	46.103768	2014-07-25	Male	LUJ	LUJ48	55	2168	NA	7	278
LUJ_13	19.801015	46.103768	2014-07-25	Male	LUJ	LUJ49	55	2168	NA	7	279
LUJ_13	19.800826	46.104063	2014-07-25	Male	LUJ	LUJ58	55	2168	NA	7	280
LUJ_13	19.800762	46.104369	2014-07-25	Male	LUJ	LUJ59	55	2168	NA	7	281
LUJ_13	19.800635	46.104121	2014-07-25	Male	LUJ	LUJ60	55	2168	NA	7	282
LUJ_13	19.800889	46.10385	2014-07-25	Female	LUJ	LUJ61	55	2168	NA	7	283
LUJ_13	19.801151	46.103496	2014-07-25	Male	LUJ	LUJ62	55	2168	NA	7	284
LUJ_14	19.801	46.102719	2014-07-25	Male	LUJ	LUJ39	56	9419	NA	7	150
LUJ_14	19.801	46.102829	2014-07-25	Male	LUJ	LUJ63	56	9419	NA	7	285
LUJ_14	19.800782	46.102852	2014-07-25	Male	LUJ	LUJ64	56	9419	NA	7	286
LUJ_14	19.800782	46.102852	2014-07-25	Female	LUJ	LUJ65	56	9419	NA	7	287
LUJ_14	19.8009	46.102927	2014-07-25	Male	LUJ	LUJ66	56	9419	NA	7	288
LUJ_14	19.800754	46.102963	2014-07-25	Male	LUJ	LUJ67	56	9419	NA	7	289
LUJ_14	19.800468	46.103595	2014-07-25	Male	LUJ	LUJ68	56	9419	NA	7	290
LUJ_14	19.800528	46.103461	2014-07-25	Female	LUJ	LUJ69	56	9419	NA	7	291
LUJ_14	19.800535	46.10347	2014-07-25	Male	LUJ	LUJ70	56	9419	NA	7	292
LUJ_14	19.800594	46.103406	2014-07-25	Female	LUJ	LUJ71	56	9419	NA	7	293
LUJ_14	19.800811	46.103112	2014-07-25	Male	LUJ	LUJ72	56	9419	NA	7	294
LUJ_14	19.800742	46.103122	2014-07-25	Female	LUJ	LUJ73	56	9419	NA	7	295
LUJ_14	19.80093	46.103037	2014-07-25	Male	LUJ	LUJ74	56	9419	NA	7	296
LUJ_14	19.80091	46.10279	2014-07-25	Male	LUJ	LUJ75	56	9419	NA	7	297
LUJ_14	19.800998	46.102801	2014-07-25	Male	LUJ	LUJ76	56	9419	NA	7	298
LUJ_6	19.801732	46.103848	2014-07-25	Male	LUJ	LUJ31	13	2984	NA	7	164
LUJ_6	19.801981	46.103386	2014-07-25	Male	LUJ	LUJ37	13	2984	NA	7	161
LUJ_6	19.801907	46.103384	2014-07-25	Male	LUJ	LUJ52	13	2984	NA	7	299
LUJ_6	19.801849	46.103726	2014-07-25	Male	LUJ	LUJ53	13	2984	NA	7	300
LUJ_6	19.801764	46.103876	2014-07-25	Female	LUJ	LUJ54	13	2984	NA	7	301
LUJ_6	19.801764	46.103876	2014-07-25	Male	LUJ	LUJ55	13	2984	NA	7	302
LUJ_6	19.801652	46.103929	2014-07-25	Male	LUJ	LUJ56	13	2984	NA	7	303
LUJ_7	19.801649	46.103871	2014-07-25	Male	LUJ	LUJ27	14	9189	NA	7	159
LUJ_7	19.80104	46.103878	2014-07-25	Female	LUJ	LUJ46	14	9189	NA	7	304
LUJ_7	19.80104	46.103878	2014-07-25	Male	LUJ	LUJ47	14	9189	NA	7	305
LUJ_7	19.801328	46.103657	2014-07-25	Male	LUJ	LUJ50	14	9189	NA	7	306
LUJ_7	19.801487	46.103611	2014-07-25	Male	LUJ	LUJ51	14	9189	NA	7	307
LUJ_7	19.800988	46.103904	2014-07-25	Male	LUJ	LUJ57	14	9189	NA	7	308
LUMD_18	19.839278	46.113124	2014-07-25	Male	LUMD	LUM1	7	4376	NA	7	38
LUMD_18	19.839045	46.113121	2014-07-25	Female	LUMD	LUM8	7	4376	NA	7	309
LUMD_18	19.838989	46.113188	2014-07-25	Male	LUMD	LUM9	7	4376	NA	7	310
LUMD_18	19.838907	46.113103	2014-07-25	Female	LUMD	LUM10	7	4376	NA	7	311
LUMD_18	19.838485	46.113034	2014-07-25	Male	LUMD	LUM11	7	4376	NA	7	312
LUMD_18	19.838907	46.113103	2014-07-25	Male	LUMD	LUM12	7	4376	NA	7	313
LUMD_18	19.838862	46.113066	2014-07-25	Female	LUMD	LUM13	7	4376	NA	7	314
LUMD_18	19.838968	46.112992	2014-07-25	Male	LUMD	LUM14	7	4376	NA	7	315
LUMD_19	19.84	46.11185	2014-07-25	Male	LUMD	LUD5	15	15135	NA	7	316
LUMD_19	19.839914	46.112001	2014-07-25	Male	LUMD	LUM6	15	15135	NA	7	169
SED_23	19.89447	46.13054	2014-07-25	Male	SED	SED11	6	14092	NA	7	42
SED_23	19.89456	46.13046	2014-07-25	Male	SED	SED25	6	14092	NA	7	56
SED_23	19.89353	46.13034	2014-07-25	Female	SED	SED30	6	14092	NA	7	101
SED_23	19.89352	46.13031	2014-07-25	Male	SED	SED34	6	14092	NA	7	105
SED_23	19.89436	46.1305	2014-07-25	Female	SED	SED41	6	14092	NA	7	171
SED_23	19.8934	46.13027	2014-07-25	Male	SED	SED43	6	14092	NA	7	173
SED_23	19.89356	46.13019	2014-07-25	Female	SED	SED45	6	14092	NA	7	175
SED_23	19.89408	46.13033	2014-07-25	Male	SED	SED52	6	14092	NA	7	182
SED_23	19.89435	46.13064	2014-07-25	Male	SED	SED55	6	14092	NA	7	185
SED_23	19.89353	46.13081	2014-07-25	Female	SED	SED56	6	14092	NA	7	186
SED_23	19.89331	46.13084	2014-07-25	Male	SED	SED58	6	14092	NA	7	188
SED_23	19.89349	46.13029	2014-07-25	Female	SED	SED65	6	14092	NA	7	317
SED_23	19.89349	46.13029	2014-07-25	Male	SED	SED66	6	14092	NA	7	318
SED_23	19.89405	46.13033	2014-07-25	Male	SED	SED67	6	14092	NA	7	319
SED_23	19.89412	46.13038	2014-07-25	Male	SED	SED68	6	14092	NA	7	320
SED_23	19.89343	46.13052	2014-07-25	Female	SED	SED69	6	14092	NA	7	321
SED_23	19.8935	46.13084	2014-07-25	Male	SED	SED70	6	14092	NA	7	322
SED_23	19.89336	46.13084	2014-07-25	Male	SED	SED71	6	14092	NA	7	323
SED_23	19.89322	46.13076	2014-07-25	Female	SED	SED72	6	14092	NA	7	324
SED_23	19.89328	46.13042	2014-07-25	Female	SED	SED73	6	14092	NA	7	325
SED_30	19.89405	46.13646	2014-07-25	Female	SED	SED27	24	40632	NA	7	58
SED_30	19.89302	46.13669	2014-07-25	Male	SED	SED74	24	40632	NA	7	326
SED_30	19.89291	46.13651	2014-07-25	Male	SED	SED75	24	40632	NA	7	327
SED_30	19.89401	46.13612	2014-07-25	Female	SED	SED76	24	40632	NA	7	328
SED_30	19.89417	46.13639	2014-07-25	Female	SED	SED77	24	40632	NA	7	329
SEM_46	19.911029	46.141064	2014-07-25	Male	SEM	SEM153	60	6579	NA	7	330
SEM_46	19.911555	46.140517	2014-07-25	Female	SEM	SEM154	60	6579	NA	7	331
SEM_47	19.911571	46.140888	2014-07-25	Male	SEM	SEM46	61	3113	NA	7	112
SEM_48	19.911434	46.141072	2014-07-25	Male	SEM	SEM7	62	5850	NA	7	17
SEM_48	19.911818	46.140993	2014-07-25	Male	SEM	SEM133	62	5850	NA	7	332
SEM_48	19.912606	46.140156	2014-07-25	Female	SEM	SEM138	62	5850	NA	7	333
SEM_48	19.912403	46.14041	2014-07-25	Male	SEM	SEM139	62	5850	NA	7	334
SEM_48	19.912117	46.140642	2014-07-25	Male	SEM	SEM140	62	5850	NA	7	335
SEM_48	19.911836	46.140941	2014-07-25	Male	SEM	SEM141	62	5850	NA	7	336
SEM_48	19.911527	46.141283	2014-07-25	Male	SEM	SEM142	62	5850	NA	7	337
SEM_48	19.911176	46.141679	2014-07-25	Male	SEM	SEM143	62	5850	NA	7	338
SEM_48	19.911462	46.141103	2014-07-25	Female	SEM	SEM152	62	5850	NA	7	339
SEM_49	19.912346	46.141489	2014-07-25	Male	SEM	SEM77	63	3335	NA	7	200
SEM_49	19.912904	46.140944	2014-07-25	Male	SEM	SEM136	63	3335	NA	7	340
SEM_49	19.912757	46.141027	2014-07-25	Male	SEM	SEM137	63	3335	NA	7	341
SEM_50	19.913766	46.140269	2014-07-25	Female	SEM	SEM134	64	10462	NA	7	342
SEM_50	19.912977	46.141056	2014-07-25	Female	SEM	SEM135	64	10462	NA	7	343
SEM_54	19.914135	46.141339	2014-07-25	Male	SEM	SEM45	68	90084	NA	7	116
SEM_54	19.914803	46.140406	2014-07-25	Male	SEM	SEM128	68	90084	NA	7	344
SEM_54	19.914655	46.140435	2014-07-25	Male	SEM	SEM129	68	90084	NA	7	345
SEM_54	19.914646	46.140525	2014-07-25	Male	SEM	SEM130	68	90084	NA	7	346
SEM_54	19.913406	46.14139	2014-07-25	Male	SEM	SEM131	68	90084	NA	7	347
SEM_54	19.912422	46.141841	2014-07-25	Male	SEM	SEM132	68	90084	NA	7	348
SEM_57	19.920462	46.138571	2014-07-25	Male	SEM	SEM211	71	5021	NA	7	349
SEM_60	19.919443	46.13964	2014-07-25	Male	SEM	SEM33	74	5724	2014-08-02	7	68
SEM_60	19.919727	46.139554	2014-07-25	Female	SEM	SEM69	74	5724	2014-08-02	7	208
SEM_60	19.91966	46.139643	2014-07-25	Female	SEM	SEM122	74	5724	2014-08-02	7	350
SEM_60	19.919469	46.139668	2014-07-25	Female	SEM	SEM123	74	5724	2014-08-02	7	351
SEM_60	19.919348	46.139845	2014-07-25	Male	SEM	SEM124	74	5724	2014-08-02	7	352
SEM_60	19.919285	46.139922	2014-07-25	Male	SEM	SEM125	74	5724	2014-08-02	7	353
SEM_60	19.919252	46.140031	2014-07-25	Male	SEM	SEM126	74	5724	2014-08-02	7	354
SEM_60	19.918996	46.139865	2014-07-25	Male	SEM	SEM127	74	5724	2014-08-02	7	355
SEM_61	19.908989	46.13755	2014-07-25	Male	SEM	SEM87	75	10670	2014-08-03	7	213
SEM_61	19.908926	46.137616	2014-07-25	Female	SEM	SEM208	75	10670	2014-08-03	7	356
SEM_61	19.908989	46.13755	2014-07-25	Male	SEM	SEM209	75	10670	2014-08-03	7	357
SEM_61	19.908989	46.13755	2014-07-25	Male	SEM	SEM210	75	10670	2014-08-03	7	358
SEM_63	19.9083	46.13888	2014-07-25	Male	SEM	SEM155	77	3445	NA	7	359
SEM_65	19.90478	46.137772	2014-07-25	Male	SEM	SEM199	79	8826	NA	7	360
SEM_65	19.904431	46.138117	2014-07-25	Male	SEM	SEM200	79	8826	NA	7	361
SEM_65	19.904265	46.13838	2014-07-25	Male	SEM	SEM201	79	8826	NA	7	362
SEM_65	19.904187	46.138416	2014-07-25	Female	SEM	SEM202	79	8826	NA	7	363
SEM_65	19.903991	46.138611	2014-07-25	Male	SEM	SEM203	79	8826	NA	7	364
SEM_65	19.904291	46.137892	2014-07-25	Male	SEM	SEM204	79	8826	NA	7	365
SEM_65	19.904446	46.13777	2014-07-25	Male	SEM	SEM205	79	8826	NA	7	366
SEM_66	19.907732	46.137922	2014-07-25	Male	SEM	SEM51	80	39222	NA	7	140
SEM_66	19.906479	46.139034	2014-07-25	Male	SEM	SEM95	80	39222	NA	7	220
SEM_66	19.906614	46.139017	2014-07-25	Male	SEM	SEM96	80	39222	NA	7	221
SEM_66	19.906511	46.139007	2014-07-25	Male	SEM	SEM160	80	39222	NA	7	367
SEM_66	19.906622	46.139044	2014-07-25	Male	SEM	SEM161	80	39222	NA	7	368
SEM_66	19.90661	46.139052	2014-07-25	Female	SEM	SEM162	80	39222	NA	7	369
SEM_66	19.906563	46.139149	2014-07-25	Male	SEM	SEM163	80	39222	NA	7	370
SEM_66	19.906859	46.138258	2014-07-25	Female	SEM	SEM164	80	39222	NA	7	371
SEM_66	19.90625	46.139388	2014-07-25	Male	SEM	SEM165	80	39222	NA	7	372
SEM_66	19.906415	46.139158	2014-07-25	Male	SEM	SEM166	80	39222	NA	7	373
SEM_66	19.906722	46.138929	2014-07-25	Male	SEM	SEM167	80	39222	NA	7	374
SEM_66	19.906908	46.138709	2014-07-25	Male	SEM	SEM168	80	39222	NA	7	375
SEM_66	19.907491	46.137983	2014-07-25	Male	SEM	SEM170	80	39222	NA	7	376
SEM_66	19.907494	46.138066	2014-07-25	Male	SEM	SEM171	80	39222	NA	7	377
SEM_66	19.907562	46.138115	2014-07-25	Female	SEM	SEM172	80	39222	NA	7	378
SEM_66	19.907596	46.138078	2014-07-25	Male	SEM	SEM173	80	39222	NA	7	379
SEM_66	19.907555	46.138241	2014-07-25	Male	SEM	SEM174	80	39222	NA	7	380
SEM_66	19.907097	46.138476	2014-07-25	Male	SEM	SEM175	80	39222	NA	7	381
SEM_66	19.906611	46.138407	2014-07-25	Male	SEM	SEM176	80	39222	NA	7	382
SEM_66	19.906754	46.138536	2014-07-25	Male	SEM	SEM177	80	39222	NA	7	383
SEM_66	19.906845	46.138593	2014-07-25	Male	SEM	SEM178	80	39222	NA	7	384
SEM_66	19.905988	46.138965	2014-07-25	Male	SEM	SEM179	80	39222	NA	7	385
SEM_66	19.905437	46.139528	2014-07-25	Male	SEM	SEM180	80	39222	NA	7	386
SEM_66	19.905137	46.139706	2014-07-25	Male	SEM	SEM181	80	39222	NA	7	387
SEM_66	19.905122	46.139587	2014-07-25	Male	SEM	SEM182	80	39222	NA	7	388
SEM_66	19.905818	46.138848	2014-07-25	Male	SEM	SEM183	80	39222	NA	7	389
SEM_66	19.906017	46.138669	2014-07-25	Male	SEM	SEM184	80	39222	NA	7	390
SEM_66	19.906606	46.138209	2014-07-25	Male	SEM	SEM185	80	39222	NA	7	391
SEM_66	19.906797	46.13788	2014-07-25	Male	SEM	SEM186	80	39222	NA	7	392
SEM_66	19.907089	46.137672	2014-07-25	Female	SEM	SEM187	80	39222	NA	7	393
SEM_66	19.905037	46.139177	2014-07-25	Male	SEM	SEM188	80	39222	NA	7	394
SEM_66	19.906131	46.138214	2014-07-25	Male	SEM	SEM189	80	39222	NA	7	395
SEM_66	19.906188	46.138174	2014-07-25	Male	SEM	SEM190	80	39222	NA	7	396
SEM_66	19.906363	46.138047	2014-07-25	Male	SEM	SEM191	80	39222	NA	7	397
SEM_66	19.906129	46.137956	2014-07-25	Male	SEM	SEM192	80	39222	NA	7	398
SEM_66	19.908	46.137521	2014-07-25	Male	SEM	SEM206	80	39222	NA	7	399
SEM_66	19.908	46.137521	2014-07-25	Male	SEM	SEM207	80	39222	NA	7	400
SEM_67	19.907484	46.138446	2014-07-25	Male	SEM	SEM88	81	6689	NA	7	248
SEM_67	19.90765	46.138469	2014-07-25	Male	SEM	SEM92	81	6689	NA	7	251
SEM_67	19.90765	46.138469	2014-07-25	Female	SEM	SEM156	81	6689	NA	7	401
SEM_67	19.907581	46.138596	2014-07-25	Male	SEM	SEM157	81	6689	NA	7	402
SEM_67	19.907279	46.138877	2014-07-25	Male	SEM	SEM158	81	6689	NA	7	403
SEM_67	19.906967	46.139097	2014-07-25	Male	SEM	SEM159	81	6689	NA	7	404
SEM_67	19.907775	46.138154	2014-07-25	Female	SEM	SEM169	81	6689	NA	7	405
SEM_68	19.905877	46.137676	2014-07-25	Male	SEM	SEM149	82	3921	NA	7	252
SEM_68	19.905518	46.137738	2014-07-25	Male	SEM	SEM193	82	3921	NA	7	406
SEM_68	19.905509	46.137729	2014-07-25	Male	SEM	SEM194	82	3921	NA	7	407
SEM_68	19.905532	46.13774	2014-07-25	Male	SEM	SEM195	82	3921	NA	7	408
SEM_68	19.905621	46.137752	2014-07-25	Male	SEM	SEM196	82	3921	NA	7	409
SEM_68	19.905659	46.137639	2014-07-25	Male	SEM	SEM197	82	3921	NA	7	410
SEM_68	19.90569	46.137696	2014-07-25	Male	SEM	SEM198	82	3921	NA	7	411
SUI_71	19.73322	46.16059	2014-07-25	Male	SUI	SUI14	1	27466	2014-08-19	7	275
SUI_71	19.73313	46.16059	2014-07-25	Male	SUI	SUI22	1	27466	2014-08-19	7	263
SUI_71	19.73405	46.15981	2014-07-25	Male	SUI	SUI33	1	27466	2014-08-19	7	412
SUI_71	19.73359	46.16024	2014-07-25	Male	SUI	SUI34	1	27466	2014-08-19	7	413
SUI_71	19.73352	46.16042	2014-07-25	Male	SUI	SUI35	1	27466	2014-08-19	7	414
SUI_71	19.73294	46.16125	2014-07-25	Male	SUI	SUI36	1	27466	2014-08-19	7	415
SUI_71	19.73283	46.1614	2014-07-25	Female	SUI	SUI37	1	27466	2014-08-19	7	416
SUI_72	19.73772	46.15722	2014-07-25	Male	SUI	SUI30	2	29354	NA	7	417
SUI_72	19.73772	46.15725	2014-07-25	Male	SUI	SUI31	2	29354	NA	7	418
SUI_72	19.73713	46.1574	2014-07-25	Male	SUI	SUI32	2	29354	NA	7	419
SUI_74	19.73123	46.16192	2014-07-25	Male	SUI	SUI5	4	50026	NA	7	88
SUI_74	19.73129	46.16215	2014-07-25	Male	SUI	SUI18	4	50026	NA	7	259
SUI_74	19.72867	46.1635	2014-07-25	Male	SUI	SUI21	4	50026	NA	7	262
SUI_74	19.73055	46.16252	2014-07-25	Male	SUI	SUI38	4	50026	NA	7	420
SUI_74	19.72861	46.16272	2014-07-25	Male	SUI	SUI39	4	50026	NA	7	421
SUI_74	19.72995	46.16332	2014-07-25	Female	SUI	SUI40	4	50026	NA	7	422
SUI_80	19.73362	46.16815	2014-07-25	Male	SUI	SUI29	38	29301	NA	7	423
SUI_81	19.72929	46.16725	2014-07-25	Male	SUI	SUI28	39	85045	NA	7	270
SUI_81	19.72896	46.16493	2014-07-25	Male	SUI	SUI41	39	85045	NA	7	424
SUI_81	19.72832	46.16543	2014-07-25	Male	SUI	SUI42	39	85045	NA	7	425
SUI_81	19.72823	46.16545	2014-07-25	Male	SUI	SUI43	39	85045	NA	7	426
SUI_81	19.7283	46.16557	2014-07-25	Female	SUI	SUI44	39	85045	NA	7	427
SUI_81	19.72906	46.16589	2014-07-25	Male	SUI	SUI45	39	85045	NA	7	428
SUI_81	19.72853	46.16652	2014-07-25	Female	SUI	SUI46	39	85045	NA	7	429
SUI_81	19.72842	46.16661	2014-07-25	Male	SUI	SUI47	39	85045	NA	7	430
SUI_81	19.72841	46.1674	2014-07-25	Male	SUI	SUI48	39	85045	NA	7	431
SUI_81	19.72827	46.16779	2014-07-25	Male	SUI	SUI49	39	85045	NA	7	432
SUI_81	19.7289	46.16733	2014-07-25	Female	SUI	SUI55	39	85045	NA	7	433
SUI_81	19.72929	46.16725	2014-07-25	Male	SUI	SUI56	39	85045	NA	7	434
SUI_81	19.72918	46.16732	2014-07-25	Male	SUI	SUI57	39	85045	NA	7	435
SUI_93	19.73277	46.16562	2014-07-25	Male	SUI	SUI58	85	25143	NA	7	436
SUI_93	19.73289	46.16549	2014-07-25	Male	SUI	SUI59	85	25143	NA	7	437
LUJ_12	19.808429	46.110655	2014-07-26	Male	LUJ	LUJ102	27	11037	NA	8	438
LUJ_13	19.800741	46.10419	2014-07-26	Male	LUJ	LUJ59	55	2168	NA	8	281
LUJ_13	19.801149	46.103433	2014-07-26	Male	LUJ	LUJ87	55	2168	NA	8	439
LUJ_13	19.80106	46.103567	2014-07-26	Male	LUJ	LUJ88	55	2168	NA	8	440
LUJ_14	19.800564	46.103422	2014-07-26	Female	LUJ	LUJ38	56	9419	NA	8	149
LUJ_14	19.800569	46.103391	2014-07-26	Male	LUJ	LUJ68	56	9419	NA	8	290
LUJ_14	19.800808	46.103089	2014-07-26	Male	LUJ	LUJ72	56	9419	NA	8	294
LUJ_14	19.80048	46.103734	2014-07-26	Male	LUJ	LUJ76	56	9419	NA	8	298
LUJ_14	19.800465	46.10368	2014-07-26	Male	LUJ	LUJ90	56	9419	NA	8	441
LUJ_14	19.800529	46.10368	2014-07-26	Male	LUJ	LUJ91	56	9419	NA	8	442
LUJ_14	19.800616	46.103428	2014-07-26	Male	LUJ	LUJ92	56	9419	NA	8	443
LUJ_14	19.800517	46.103526	2014-07-26	Male	LUJ	LUJ93	56	9419	NA	8	444
LUJ_14	19.800427	46.103728	2014-07-26	Female	LUJ	LUJ94	56	9419	NA	8	445
LUJ_14	19.800787	46.103135	2014-07-26	Female	LUJ	LUJ95	56	9419	NA	8	446
LUJ_14	19.800812	46.102994	2014-07-26	Male	LUJ	LUJ96	56	9419	NA	8	447
LUJ_14	19.800817	46.103026	2014-07-26	Female	LUJ	LUJ97	56	9419	NA	8	448
LUJ_14	19.80075	46.102956	2014-07-26	Male	LUJ	LUJ98	56	9419	NA	8	449
LUJ_14	19.800953	46.102985	2014-07-26	Male	LUJ	LUJ99	56	9419	NA	8	450
LUJ_14	19.800953	46.102985	2014-07-26	Male	LUJ	LUJ100	56	9419	NA	8	451
LUJ_14	19.800953	46.102985	2014-07-26	Male	LUJ	LUJ101	56	9419	NA	8	452
LUJ_6	19.801627	46.104014	2014-07-26	Male	LUJ	LUJ25	13	2984	NA	8	157
LUJ_6	19.801889	46.103647	2014-07-26	Male	LUJ	LUJ27	13	2984	NA	8	159
LUJ_6	19.801586	46.104103	2014-07-26	Female	LUJ	LUJ28	13	2984	NA	8	160
LUJ_6	19.801795	46.103715	2014-07-26	Male	LUJ	LUJ37	13	2984	NA	8	161
LUJ_6	19.80215	46.103148	2014-07-26	Male	LUJ	LUJ47	13	2984	NA	8	305
LUJ_6	19.801835	46.103704	2014-07-26	Male	LUJ	LUJ52	13	2984	NA	8	299
LUJ_6	19.801796	46.103674	2014-07-26	Female	LUJ	LUJ54	13	2984	NA	8	301
LUJ_6	19.801906	46.103491	2014-07-26	Male	LUJ	LUJ55	13	2984	NA	8	302
LUJ_6	19.801871	46.103725	2014-07-26	Male	LUJ	LUJ58	13	2984	NA	8	280
LUJ_6	19.801786	46.103941	2014-07-26	Female	LUJ	LUJ77	13	2984	NA	8	453
LUJ_6	19.801866	46.103642	2014-07-26	Female	LUJ	LUJ78	13	2984	NA	8	454
LUJ_6	19.801956	46.103535	2014-07-26	Male	LUJ	LUJ79	13	2984	NA	8	455
LUJ_6	19.801724	46.104015	2014-07-26	Male	LUJ	LUJ80	13	2984	NA	8	456
LUJ_7	19.801254	46.103355	2014-07-26	Male	LUJ	LUJ31	14	9189	NA	8	164
LUJ_7	19.80132	46.104058	2014-07-26	Male	LUJ	LUJ50	14	9189	NA	8	306
LUJ_7	19.801688	46.103783	2014-07-26	Male	LUJ	LUJ51	14	9189	NA	8	307
LUJ_7	19.801026	46.103956	2014-07-26	Male	LUJ	LUJ81	14	9189	NA	8	457
LUJ_7	19.801219	46.10407	2014-07-26	Male	LUJ	LUJ82	14	9189	NA	8	458
LUJ_7	19.801451	46.104075	2014-07-26	Female	LUJ	LUJ83	14	9189	NA	8	459
LUJ_7	19.801193	46.103958	2014-07-26	Male	LUJ	LUJ84	14	9189	NA	8	460
LUJ_7	19.801083	46.103888	2014-07-26	Female	LUJ	LUJ85	14	9189	NA	8	461
LUJ_7	19.801207	46.103915	2014-07-26	Male	LUJ	LUJ86	14	9189	NA	8	462
LUJ_7	19.801254	46.103355	2014-07-26	Female	LUJ	LUJ89	14	9189	NA	8	463
LUMD_18	19.839057	46.11311	2014-07-26	Male	LUMD	LUM1	7	4376	NA	8	38
LUMD_18	19.83895	46.113097	2014-07-26	Male	LUMD	LUM10	7	4376	NA	8	311
LUMD_18	19.838757	46.113029	2014-07-26	Male	LUMD	LUM11	7	4376	NA	8	312
LUMD_18	19.839027	46.113079	2014-07-26	Male	LUMD	LUM15	7	4376	NA	8	464
LUMD_18	19.83891	46.113086	2014-07-26	Male	LUMD	LUM16	7	4376	NA	8	465
LUMD_21	19.84193	46.11018	2014-07-26	Male	LUMD	LUD2	17	5451	NA	8	41
LUMD_21	19.84181	46.11019	2014-07-26	Male	LUMD	LUD6	17	5451	NA	8	466
LUMD_21	19.84167	46.11005	2014-07-26	Male	LUMD	LUD7	17	5451	NA	8	467
LUMD_21	19.84057	46.11074	2014-07-26	Male	LUMD	LUD8	17	5451	NA	8	468
SED_23	19.89403	46.13036	2014-07-26	Male	SED	SED13	6	14092	NA	8	44
SED_23	19.8939	46.13048	2014-07-26	Male	SED	SED18	6	14092	NA	8	49
SED_23	19.8939	46.1305	2014-07-26	Male	SED	SED34	6	14092	NA	8	105
SED_23	19.89383	46.13041	2014-07-26	Female	SED	SED36	6	14092	NA	8	107
SED_23	19.89341	46.13087	2014-07-26	Male	SED	SED43	6	14092	NA	8	173
SED_23	19.89428	46.13059	2014-07-26	Male	SED	SED46	6	14092	NA	8	176
SED_23	19.89415	46.13041	2014-07-26	Male	SED	SED48	6	14092	NA	8	178
SED_23	19.8939	46.13043	2014-07-26	Male	SED	SED51	6	14092	NA	8	181
SED_23	19.89377	46.1305	2014-07-26	Male	SED	SED55	6	14092	NA	8	185
SED_23	19.89432	46.13044	2014-07-26	Male	SED	SED68	6	14092	NA	8	320
SED_23	19.89352	46.13022	2014-07-26	Male	SED	SED71	6	14092	NA	8	323
SED_23	19.89343	46.13029	2014-07-26	Female	SED	SED78	6	14092	NA	8	469
SED_23	19.89352	46.13022	2014-07-26	Male	SED	SED79	6	14092	NA	8	470
SED_23	19.89375	46.1305	2014-07-26	Male	SED	SED80	6	14092	NA	8	471
SED_23	19.89377	46.13048	2014-07-26	Female	SED	SED81	6	14092	NA	8	472
SED_23	19.89391	46.13043	2014-07-26	Female	SED	SED82	6	14092	NA	8	473
SED_23	19.89405	46.13033	2014-07-26	Male	SED	SED83	6	14092	NA	8	474
SED_23	19.89403	46.13036	2014-07-26	Female	SED	SED84	6	14092	NA	8	475
SED_23	19.89408	46.13037	2014-07-26	Female	SED	SED85	6	14092	NA	8	476
SED_23	19.89408	46.13037	2014-07-26	Male	SED	SED86	6	14092	NA	8	477
SED_23	19.89413	46.13034	2014-07-26	Male	SED	SED87	6	14092	NA	8	478
SED_23	19.89433	46.13054	2014-07-26	Male	SED	SED88	6	14092	NA	8	479
SED_23	19.8944	46.13055	2014-07-26	Male	SED	SED89	6	14092	NA	8	480
SED_23	19.89331	46.13063	2014-07-26	Female	SED	SED90	6	14092	NA	8	481
SED_23	19.89326	46.1306	2014-07-26	Male	SED	SED91	6	14092	NA	8	482
SED_23	19.8933	46.13069	2014-07-26	Male	SED	SED92	6	14092	NA	8	483
SED_30	19.8941	46.13613	2014-07-26	Male	SED	SED40	24	40632	NA	8	111
SED_30	19.89318	46.13667	2014-07-26	Male	SED	SED74	24	40632	NA	8	326
SED_30	19.89369	46.13611	2014-07-26	Male	SED	SED93	24	40632	NA	8	484
SED_30	19.894	46.1361	2014-07-26	Male	SED	SED94	24	40632	NA	8	485
SED_30	19.8942	46.13634	2014-07-26	Female	SED	SED95	24	40632	NA	8	486
SED_30	19.89411	46.13641	2014-07-26	Female	SED	SED96	24	40632	NA	8	487
SED_30	19.89407	46.13666	2014-07-26	Female	SED	SED97	24	40632	NA	8	488
SED_30	19.89438	46.13681	2014-07-26	Male	SED	SED98	24	40632	NA	8	489
SED_30	19.89438	46.13681	2014-07-26	Male	SED	SED99	24	40632	NA	8	490
SED_31	19.89565	46.13557	2014-07-26	Female	SED	SED27	25	15011	NA	8	58
SEM_46	19.910371	46.140981	2014-07-26	Female	SEM	SEM28	60	6579	NA	8	82
SEM_46	19.911166	46.140825	2014-07-26	Male	SEM	SEM79	60	6579	NA	8	202
SEM_46	19.910698	46.141455	2014-07-26	Female	SEM	SEM133	60	6579	NA	8	332
SEM_46	19.911449	46.140652	2014-07-26	Male	SEM	SEM246	60	6579	NA	8	491
SEM_47	19.911919	46.140372	2014-07-26	Male	SEM	SEM245	61	3113	NA	8	492
SEM_48	19.910975	46.141601	2014-07-26	Male	SEM	SEM136	62	5850	NA	8	340
SEM_48	19.911531	46.141126	2014-07-26	Male	SEM	SEM243	62	5850	NA	8	493
SEM_48	19.911338	46.141164	2014-07-26	Female	SEM	SEM244	62	5850	NA	8	494
SEM_49	19.913371	46.1405	2014-07-26	Female	SEM	SEM134	63	3335	NA	8	342
SEM_49	19.912718	46.141059	2014-07-26	Female	SEM	SEM239	63	3335	NA	8	495
SEM_49	19.912207	46.141586	2014-07-26	Male	SEM	SEM240	63	3335	NA	8	496
SEM_49	19.912127	46.141632	2014-07-26	Male	SEM	SEM241	63	3335	NA	8	497
SEM_50	19.912243	46.141886	2014-07-26	Male	SEM	SEM229	64	10462	NA	8	498
SEM_52	19.911379	46.141747	2014-07-26	Female	SEM	SEM242	66	1979	2014-07-17	8	499
SEM_54	19.912728	46.141821	2014-07-26	Male	SEM	SEM129	68	90084	NA	8	345
SEM_54	19.913923	46.141365	2014-07-26	Male	SEM	SEM132	68	90084	NA	8	348
SEM_54	19.915661	46.142123	2014-07-26	Male	SEM	SEM220	68	90084	NA	8	500
SEM_54	19.91297	46.142081	2014-07-26	Female	SEM	SEM221	68	90084	NA	8	501
SEM_54	19.912795	46.142037	2014-07-26	Male	SEM	SEM222	68	90084	NA	8	502
SEM_54	19.913835	46.141198	2014-07-26	Female	SEM	SEM223	68	90084	NA	8	503
SEM_54	19.915029	46.141254	2014-07-26	Female	SEM	SEM224	68	90084	NA	8	504
SEM_54	19.914201	46.140705	2014-07-26	Male	SEM	SEM225	68	90084	NA	8	505
SEM_54	19.913793	46.140991	2014-07-26	Male	SEM	SEM226	68	90084	NA	8	506
SEM_54	19.913127	46.141359	2014-07-26	Male	SEM	SEM227	68	90084	NA	8	507
SEM_54	19.912589	46.141734	2014-07-26	Male	SEM	SEM228	68	90084	NA	8	508
SEM_55	19.915978	46.13813	2014-07-26	Female	SEM	SEM232	69	2907	NA	8	509
SEM_55	19.91554	46.138483	2014-07-26	Female	SEM	SEM233	69	2907	NA	8	510
SEM_56	19.915106	46.138951	2014-07-26	Male	SEM	SEM230	70	6799	NA	8	511
SEM_56	19.915757	46.138706	2014-07-26	Male	SEM	SEM231	70	6799	NA	8	512
SEM_57	19.920738	46.138694	2014-07-26	Male	SEM	SEM297	71	5021	NA	8	513
SEM_57	19.920157	46.138479	2014-07-26	Male	SEM	SEM298	71	5021	NA	8	514
SEM_59	19.919923	46.139222	2014-07-26	Female	SEM	SEM69	73	15265	2014-08-21	8	208
SEM_59	19.920131	46.138814	2014-07-26	Male	SEM	SEM127	73	15265	2014-08-21	8	355
SEM_59	19.920159	46.139008	2014-07-26	Male	SEM	SEM213	73	15265	2014-08-21	8	515
SEM_59	19.920199	46.138853	2014-07-26	Male	SEM	SEM219	73	15265	2014-08-21	8	516
SEM_60	19.919693	46.13935	2014-07-26	Male	SEM	SEM70	74	5724	2014-08-02	8	209
SEM_60	19.919153	46.140145	2014-07-26	Male	SEM	SEM74	74	5724	2014-08-02	8	206
SEM_60	19.919722	46.139611	2014-07-26	Female	SEM	SEM122	74	5724	2014-08-02	8	350
SEM_60	19.919966	46.139419	2014-07-26	Male	SEM	SEM212	74	5724	2014-08-02	8	517
SEM_60	19.919626	46.139748	2014-07-26	Female	SEM	SEM214	74	5724	2014-08-02	8	518
SEM_60	19.919491	46.139652	2014-07-26	Male	SEM	SEM215	74	5724	2014-08-02	8	519
SEM_60	19.919092	46.140087	2014-07-26	Male	SEM	SEM216	74	5724	2014-08-02	8	520
SEM_60	19.919693	46.13935	2014-07-26	Male	SEM	SEM217	74	5724	2014-08-02	8	521
SEM_60	19.919693	46.13935	2014-07-26	Female	SEM	SEM218	74	5724	2014-08-02	8	522
SEM_61	19.908922	46.137643	2014-07-26	Male	SEM	SEM210	75	10670	2014-08-03	8	358
SEM_61	19.908789	46.13761	2014-07-26	Male	SEM	SEM294	75	10670	2014-08-03	8	523
SEM_61	19.908882	46.137607	2014-07-26	Male	SEM	SEM295	75	10670	2014-08-03	8	524
SEM_61	19.908882	46.137607	2014-07-26	Male	SEM	SEM296	75	10670	2014-08-03	8	525
SEM_62	19.907863	46.139096	2014-07-26	Male	SEM	SEM247	76	1318	2014-07-19	8	526
SEM_65	19.905124	46.137506	2014-07-26	Male	SEM	SEM287	79	8826	NA	8	527
SEM_65	19.9047	46.137924	2014-07-26	Male	SEM	SEM288	79	8826	NA	8	528
SEM_65	19.904018	46.13861	2014-07-26	Male	SEM	SEM289	79	8826	NA	8	529
SEM_65	19.90371	46.138883	2014-07-26	Male	SEM	SEM290	79	8826	NA	8	530
SEM_65	19.903708	46.138926	2014-07-26	Female	SEM	SEM291	79	8826	NA	8	531
SEM_66	19.906798	46.138533	2014-07-26	Male	SEM	SEM101	80	39222	NA	8	226
SEM_66	19.907125	46.138554	2014-07-26	Male	SEM	SEM103	80	39222	NA	8	228
SEM_66	19.906672	46.138866	2014-07-26	Male	SEM	SEM104	80	39222	NA	8	229
SEM_66	19.906009	46.138288	2014-07-26	Male	SEM	SEM119	80	39222	NA	8	244
SEM_66	19.90694	46.138051	2014-07-26	Male	SEM	SEM155	80	39222	NA	8	359
SEM_66	19.906554	46.138735	2014-07-26	Male	SEM	SEM159	80	39222	NA	8	404
SEM_66	19.906402	46.139189	2014-07-26	Male	SEM	SEM166	80	39222	NA	8	373
SEM_66	19.906693	46.138186	2014-07-26	Male	SEM	SEM185	80	39222	NA	8	391
SEM_66	19.908015	46.137493	2014-07-26	Male	SEM	SEM206	80	39222	NA	8	399
SEM_66	19.90595	46.139337	2014-07-26	Male	SEM	SEM248	80	39222	NA	8	532
SEM_66	19.90811	46.137753	2014-07-26	Male	SEM	SEM250	80	39222	NA	8	533
SEM_66	19.907838	46.137944	2014-07-26	Male	SEM	SEM251	80	39222	NA	8	534
SEM_66	19.907848	46.137925	2014-07-26	Female	SEM	SEM252	80	39222	NA	8	535
SEM_66	19.907876	46.137904	2014-07-26	Male	SEM	SEM253	80	39222	NA	8	536
SEM_66	19.907663	46.138081	2014-07-26	Male	SEM	SEM254	80	39222	NA	8	537
SEM_66	19.907251	46.13836	2014-07-26	Male	SEM	SEM255	80	39222	NA	8	538
SEM_66	19.907164	46.138464	2014-07-26	Male	SEM	SEM256	80	39222	NA	8	539
SEM_66	19.907149	46.138526	2014-07-26	Female	SEM	SEM257	80	39222	NA	8	540
SEM_66	19.906955	46.138688	2014-07-26	Male	SEM	SEM258	80	39222	NA	8	541
SEM_66	19.906897	46.138704	2014-07-26	Male	SEM	SEM259	80	39222	NA	8	542
SEM_66	19.906785	46.138824	2014-07-26	Male	SEM	SEM260	80	39222	NA	8	543
SEM_66	19.906649	46.13892	2014-07-26	Male	SEM	SEM261	80	39222	NA	8	544
SEM_66	19.906229	46.139274	2014-07-26	Male	SEM	SEM262	80	39222	NA	8	545
SEM_66	19.906496	46.138824	2014-07-26	Male	SEM	SEM263	80	39222	NA	8	546
SEM_66	19.906496	46.138824	2014-07-26	Male	SEM	SEM264	80	39222	NA	8	547
SEM_66	19.906798	46.138533	2014-07-26	Female	SEM	SEM265	80	39222	NA	8	548
SEM_66	19.906977	46.138486	2014-07-26	Female	SEM	SEM266	80	39222	NA	8	549
SEM_66	19.907655	46.137958	2014-07-26	Male	SEM	SEM267	80	39222	NA	8	550
SEM_66	19.907611	46.137456	2014-07-26	Male	SEM	SEM268	80	39222	NA	8	551
SEM_66	19.907102	46.138058	2014-07-26	Female	SEM	SEM269	80	39222	NA	8	552
SEM_66	19.906602	46.138539	2014-07-26	Female	SEM	SEM270	80	39222	NA	8	553
SEM_66	19.906608	46.138594	2014-07-26	Male	SEM	SEM271	80	39222	NA	8	554
SEM_66	19.906352	46.138722	2014-07-26	Male	SEM	SEM272	80	39222	NA	8	555
SEM_66	19.90634	46.138745	2014-07-26	Male	SEM	SEM273	80	39222	NA	8	556
SEM_66	19.906158	46.138612	2014-07-26	Male	SEM	SEM274	80	39222	NA	8	557
SEM_66	19.906111	46.13864	2014-07-26	Female	SEM	SEM275	80	39222	NA	8	558
SEM_66	19.90609	46.138661	2014-07-26	Male	SEM	SEM276	80	39222	NA	8	559
SEM_66	19.906034	46.138195	2014-07-26	Male	SEM	SEM277	80	39222	NA	8	560
SEM_66	19.906137	46.13816	2014-07-26	Female	SEM	SEM278	80	39222	NA	8	561
SEM_66	19.906337	46.138005	2014-07-26	Female	SEM	SEM279	80	39222	NA	8	562
SEM_66	19.906592	46.137743	2014-07-26	Male	SEM	SEM280	80	39222	NA	8	563
SEM_66	19.906337	46.138005	2014-07-26	Male	SEM	SEM281	80	39222	NA	8	564
SEM_66	19.906301	46.137763	2014-07-26	Male	SEM	SEM282	80	39222	NA	8	565
SEM_66	19.906107	46.137994	2014-07-26	Female	SEM	SEM283	80	39222	NA	8	566
SEM_66	19.905935	46.138093	2014-07-26	Male	SEM	SEM284	80	39222	NA	8	567
SEM_66	19.908147	46.137454	2014-07-26	Male	SEM	SEM292	80	39222	NA	8	568
SEM_66	19.908147	46.137454	2014-07-26	Male	SEM	SEM293	80	39222	NA	8	569
SEM_66	19.907493	46.138248	2014-07-26	Male	SEM	SEM355	80	39222	NA	8	570
SEM_67	19.908067	46.137986	2014-07-26	Female	SEM	SED28	81	6689	NA	8	59
SEM_67	19.908195	46.137793	2014-07-26	Female	SEM	SEM116	81	6689	NA	8	241
SEM_67	19.908134	46.138059	2014-07-26	Male	SEM	SEM249	81	6689	NA	8	571
SEM_68	19.905629	46.137798	2014-07-26	Female	SEM	SEM196	82	3921	NA	8	409
SEM_68	19.905676	46.137691	2014-07-26	Male	SEM	SEM197	82	3921	NA	8	410
SEM_68	19.905272	46.138054	2014-07-26	Female	SEM	SEM285	82	3921	NA	8	572
SEM_68	19.905285	46.138019	2014-07-26	Male	SEM	SEM286	82	3921	NA	8	573
SUI_71	19.73353	46.16066	2014-07-26	Female	SUI	SUI15	1	27466	2014-08-19	8	277
SUI_71	19.73455	46.16005	2014-07-26	Male	SUI	SUI33	1	27466	2014-08-19	8	412
SUI_71	19.73377	46.16028	2014-07-26	Male	SUI	SUI34	1	27466	2014-08-19	8	413
SUI_71	19.73502	46.15896	2014-07-26	Male	SUI	SUI61	1	27466	2014-08-19	8	574
SUI_71	19.73416	46.15994	2014-07-26	Female	SUI	SUI62	1	27466	2014-08-19	8	575
SUI_71	19.73416	46.15994	2014-07-26	Male	SUI	SUI63	1	27466	2014-08-19	8	576
SUI_71	19.73324	46.16079	2014-07-26	Male	SUI	SUI64	1	27466	2014-08-19	8	577
SUI_73	19.740671	46.152605	2014-07-26	Female	SUI	SUI60	3	44236	2014-07-15	8	578
SUI_74	19.73059	46.16228	2014-07-26	Male	SUI	SUI18	4	50026	NA	8	259
SUI_74	19.72887	46.16351	2014-07-26	Male	SUI	SUI21	4	50026	NA	8	262
SUI_74	19.72971	46.16206	2014-07-26	Male	SUI	SUI37	4	50026	NA	8	416
SUI_74	19.72911	46.16239	2014-07-26	Male	SUI	SUI40	4	50026	NA	8	422
SUI_74	19.72838	46.16284	2014-07-26	Male	SUI	SUI65	4	50026	NA	8	579
SUI_74	19.72866	46.1628	2014-07-26	Male	SUI	SUI66	4	50026	NA	8	580
SUI_74	19.72959	46.16198	2014-07-26	Male	SUI	SUI67	4	50026	NA	8	581
SUI_74	19.73014	46.16306	2014-07-26	Male	SUI	SUI68	4	50026	NA	8	582
SUI_74	19.73017	46.1631	2014-07-26	Male	SUI	SUI69	4	50026	NA	8	583
SUI_74	19.73034	46.16301	2014-07-26	Male	SUI	SUI70	4	50026	NA	8	584
SUI_74	19.73034	46.16301	2014-07-26	Male	SUI	SUI71	4	50026	NA	8	585
SUI_74	19.73019	46.16322	2014-07-26	Male	SUI	SUI72	4	50026	NA	8	586
SUI_74	19.73015	46.16327	2014-07-26	Female	SUI	SUI73	4	50026	NA	8	587
SUI_74	19.73009	46.16343	2014-07-26	Female	SUI	SUI74	4	50026	NA	8	588
SUI_74	19.72963	46.16412	2014-07-26	Male	SUI	SUI75	4	50026	NA	8	589
SUI_81	19.72883	46.16511	2014-07-26	Male	SUI	SUI6	39	85045	NA	8	89
SUI_81	19.72752	46.16651	2014-07-26	Male	SUI	SUI22	39	85045	NA	8	263
SUI_81	19.72921	46.16718	2014-07-26	Male	SUI	SUI25	39	85045	NA	8	267
SUI_81	19.7286	46.16614	2014-07-26	Male	SUI	SUI28	39	85045	NA	8	270
SUI_81	19.72868	46.16619	2014-07-26	Male	SUI	SUI47	39	85045	NA	8	430
SUI_81	19.72813	46.16782	2014-07-26	Male	SUI	SUI49	39	85045	NA	8	432
SUI_81	19.72898	46.16528	2014-07-26	Male	SUI	SUI76	39	85045	NA	8	590
SUI_81	19.72756	46.1666	2014-07-26	Male	SUI	SUI77	39	85045	NA	8	591
SUI_81	19.72869	46.16607	2014-07-26	Male	SUI	SUI78	39	85045	NA	8	592
SUI_81	19.72902	46.16605	2014-07-26	Female	SUI	SUI79	39	85045	NA	8	593
SUI_81	19.72881	46.16619	2014-07-26	Male	SUI	SUI80	39	85045	NA	8	594
SUI_81	19.7286	46.16684	2014-07-26	Male	SUI	SUI81	39	85045	NA	8	595
SUI_81	19.72826	46.16782	2014-07-26	Male	SUI	SUI82	39	85045	NA	8	596
SED_29	19.889578	46.141285	2014-07-27	Male	SED	SED94	23	16367	NA	9	485
LUJ_13	19.801067	46.10365	2014-07-30	Female	LUJ	LUJ113	55	2168	NA	12	597
LUJ_14	19.800503	46.103668	2014-07-30	Male	LUJ	LUJ43	56	9419	NA	12	154
LUJ_14	19.800902	46.102715	2014-07-30	Female	LUJ	LUJ61	56	9419	NA	12	283
LUJ_14	19.800688	46.103375	2014-07-30	Female	LUJ	LUJ114	56	9419	NA	12	598
LUJ_14	19.801307	46.102552	2014-07-30	Female	LUJ	LUJ115	56	9419	NA	12	599
LUJ_14	19.801156	46.102557	2014-07-30	Male	LUJ	LUJ116	56	9419	NA	12	600
LUJ_14	19.800921	46.102753	2014-07-30	Female	LUJ	LUJ117	56	9419	NA	12	601
LUJ_14	19.800948	46.102823	2014-07-30	Male	LUJ	LUJ118	56	9419	NA	12	602
LUJ_14	19.800849	46.102741	2014-07-30	Female	LUJ	LUJ119	56	9419	NA	12	603
LUJ_14	19.80101	46.102835	2014-07-30	Male	LUJ	LUJ120	56	9419	NA	12	604
LUJ_14	19.800716	46.10322	2014-07-30	Male	LUJ	LUJ121	56	9419	NA	12	605
LUJ_6	19.802251	46.103292	2014-07-30	Female	LUJ	LUJ103	13	2984	NA	12	606
LUJ_6	19.801879	46.103625	2014-07-30	Male	LUJ	LUJ104	13	2984	NA	12	607
LUJ_6	19.80182	46.103793	2014-07-30	Male	LUJ	LUJ105	13	2984	NA	12	608
LUJ_6	19.80167	46.104048	2014-07-30	Female	LUJ	LUJ106	13	2984	NA	12	609
LUJ_6	19.801595	46.10406	2014-07-30	Male	LUJ	LUJ107	13	2984	NA	12	610
LUJ_6	19.801635	46.103949	2014-07-30	Male	LUJ	LUJ108	13	2984	NA	12	611
LUJ_6	19.801635	46.103949	2014-07-30	Female	LUJ	LUJ109	13	2984	NA	12	612
LUJ_6	19.801776	46.103783	2014-07-30	Male	LUJ	LUJ110	13	2984	NA	12	613
LUJ_6	19.801776	46.103783	2014-07-30	Male	LUJ	LUJ111	13	2984	NA	12	614
LUJ_6	19.801795	46.103803	2014-07-30	Male	LUJ	LUJ112	13	2984	NA	12	615
LUMD_18	19.839035	46.113033	2014-07-30	Female	LUMD	LUM20	7	4376	NA	12	616
LUMD_18	19.838841	46.113066	2014-07-30	Female	LUMD	LUM21	7	4376	NA	12	617
LUMD_18	19.838422	46.113012	2014-07-30	Male	LUMD	LUM22	7	4376	NA	12	618
LUMD_18	19.838941	46.112934	2014-07-30	Male	LUMD	LUM23	7	4376	NA	12	619
LUMD_19	19.83997	46.11178	2014-07-30	Male	LUMD	LUD10	15	15135	NA	12	620
LUMD_19	19.84016	46.11197	2014-07-30	Male	LUMD	LUD11	15	15135	NA	12	621
LUMD_19	19.83965	46.11215	2014-07-30	Male	LUMD	LUD12	15	15135	NA	12	622
LUMD_19	19.839794	46.111873	2014-07-30	Female	LUMD	LUM24	15	15135	NA	12	623
LUMD_19	19.839775	46.11217	2014-07-30	Male	LUMD	LUM26	15	15135	NA	12	624
LUMD_21	19.84199	46.11017	2014-07-30	Male	LUMD	LUD9	17	5451	NA	12	625
SED_23	19.89436	46.13048	2014-07-30	Female	SED	SED65	6	14092	NA	12	317
SED_23	19.89334	46.13033	2014-07-30	Female	SED	SED80	6	14092	NA	12	471
SED_23	19.89339	46.13028	2014-07-30	Male	SED	SED101	6	14092	NA	12	626
SED_23	19.89351	46.13017	2014-07-30	Male	SED	SED102	6	14092	NA	12	627
SED_23	19.89356	46.13024	2014-07-30	Male	SED	SED103	6	14092	NA	12	628
SED_23	19.89356	46.13078	2014-07-30	Male	SED	SED104	6	14092	NA	12	629
SED_23	19.89397	46.13034	2014-07-30	Male	SED	SED105	6	14092	NA	12	630
SED_23	19.89406	46.13033	2014-07-30	Male	SED	SED106	6	14092	NA	12	631
SED_23	19.89431	46.13065	2014-07-30	Female	SED	SED107	6	14092	NA	12	632
SED_23	19.89385	46.1305	2014-07-30	Male	SED	SED108	6	14092	NA	12	633
SED_23	19.89354	46.13083	2014-07-30	Male	SED	SED109	6	14092	NA	12	634
SED_23	19.89321	46.13078	2014-07-30	Male	SED	SED110	6	14092	NA	12	635
SED_23	19.89332	46.13035	2014-07-30	Female	SED	SED111	6	14092	NA	12	636
SED_31	19.8968	46.13385	2014-07-30	Female	SED	SED97	25	15011	NA	12	488
SED_31	19.89627	46.13432	2014-07-30	Male	SED	SED113	25	15011	NA	12	637
SED_31	19.89658	46.13397	2014-07-30	Male	SED	SED114	25	15011	NA	12	638
SED_31	19.89669	46.13468	2014-07-30	Male	SED	SED115	25	15011	NA	12	639
SED_31	19.89582	46.13545	2014-07-30	Male	SED	SED116	25	15011	NA	12	640
SED_31	19.89562	46.13518	2014-07-30	Male	SED	SED117	25	15011	NA	12	641
SEM_46	19.910571	46.140812	2014-07-30	Female	SEM	SEM244	60	6579	NA	12	494
SEM_46	19.910919	46.141191	2014-07-30	Male	SEM	SEM317	60	6579	NA	12	642
SEM_46	19.910572	46.140986	2014-07-30	Female	SEM	SEM318	60	6579	NA	12	643
SEM_46	19.910644	46.140916	2014-07-30	Male	SEM	SEM319	60	6579	NA	12	644
SEM_48	19.911353	46.141474	2014-07-30	Male	SEM	SEM74	62	5850	NA	12	206
SEM_48	19.911426	46.141416	2014-07-30	Female	SEM	SEM259	62	5850	NA	12	542
SEM_48	19.910946	46.141618	2014-07-30	Male	SEM	SEM316	62	5850	NA	12	645
SEM_49	19.913067	46.140796	2014-07-30	Male	SEM	SEM313	63	3335	NA	12	646
SEM_49	19.912837	46.141017	2014-07-30	Female	SEM	SEM314	63	3335	NA	12	647
SEM_49	19.912319	46.141488	2014-07-30	Female	SEM	SEM315	63	3335	NA	12	648
SEM_49	19.912707	46.141177	2014-07-30	Female	SEM	SEM415	63	3335	NA	12	649
SEM_50	19.913342	46.140777	2014-07-30	Male	SEM	SEM308	64	10462	NA	12	650
SEM_54	19.913113	46.141366	2014-07-30	Male	SEM	SEM75	68	90084	NA	12	207
SEM_54	19.91357	46.14121	2014-07-30	Male	SEM	SEM132	68	90084	NA	12	348
SEM_54	19.913295	46.141962	2014-07-30	Male	SEM	SEM222	68	90084	NA	12	502
SEM_54	19.916584	46.142115	2014-07-30	Male	SEM	SEM305	68	90084	NA	12	651
SEM_54	19.91493	46.140351	2014-07-30	Male	SEM	SEM306	68	90084	NA	12	652
SEM_54	19.912802	46.141673	2014-07-30	Male	SEM	SEM307	68	90084	NA	12	653
SEM_55	19.915936	46.138056	2014-07-30	Female	SEM	SEM312	69	2907	NA	12	654
SEM_56	19.914721	46.139291	2014-07-30	Male	SEM	SEM309	70	6799	NA	12	655
SEM_56	19.915695	46.138517	2014-07-30	Male	SEM	SEM310	70	6799	NA	12	656
SEM_56	19.915989	46.138338	2014-07-30	Male	SEM	SEM311	70	6799	NA	12	657
SEM_57	19.920199	46.138443	2014-07-30	Male	SEM	SEM386	71	5021	NA	12	658
SEM_58	19.920564	46.13898	2014-07-30	Female	SEM	SEM387	72	636	NA	12	659
SEM_60	19.919493	46.139785	2014-07-30	Female	SEM	SEM214	74	5724	2014-08-02	12	518
SEM_60	19.91976	46.139601	2014-07-30	Female	SEM	SEM216	74	5724	2014-08-02	12	520
SEM_60	19.919815	46.13953	2014-07-30	Male	SEM	SEM299	74	5724	2014-08-02	12	660
SEM_60	19.919588	46.139684	2014-07-30	Male	SEM	SEM300	74	5724	2014-08-02	12	661
SEM_60	19.919448	46.139779	2014-07-30	Male	SEM	SEM301	74	5724	2014-08-02	12	662
SEM_60	19.919352	46.139807	2014-07-30	Male	SEM	SEM302	74	5724	2014-08-02	12	663
SEM_60	19.918817	46.140077	2014-07-30	Male	SEM	SEM303	74	5724	2014-08-02	12	664
SEM_60	19.919355	46.139635	2014-07-30	Male	SEM	SEM304	74	5724	2014-08-02	12	665
SEM_61	19.908967	46.137652	2014-07-30	Female	SEM	SEM388	75	10670	2014-08-03	12	666
SEM_61	19.908944	46.137637	2014-07-30	Female	SEM	SEM389	75	10670	2014-08-03	12	667
SEM_65	19.904735	46.137657	2014-07-30	Male	SEM	SEM288	79	8826	NA	12	528
SEM_65	19.905099	46.137618	2014-07-30	Male	SEM	SEM375	79	8826	NA	12	668
SEM_65	19.905014	46.137631	2014-07-30	Male	SEM	SEM376	79	8826	NA	12	669
SEM_65	19.904879	46.137802	2014-07-30	Male	SEM	SEM377	79	8826	NA	12	670
SEM_65	19.90456	46.138021	2014-07-30	Male	SEM	SEM378	79	8826	NA	12	671
SEM_65	19.904539	46.138088	2014-07-30	Male	SEM	SEM379	79	8826	NA	12	672
SEM_65	19.904112	46.138122	2014-07-30	Male	SEM	SEM380	79	8826	NA	12	673
SEM_65	19.904291	46.138062	2014-07-30	Female	SEM	SEM381	79	8826	NA	12	674
SEM_65	19.904548	46.137748	2014-07-30	Male	SEM	SEM390	79	8826	NA	12	675
SEM_65	19.904455	46.137803	2014-07-30	Male	SEM	SEM391	79	8826	NA	12	676
SEM_65	19.904476	46.137907	2014-07-30	Male	SEM	SEM392	79	8826	NA	12	677
SEM_66	19.906363	46.137823	2014-07-30	Female	SEM	SEM193	80	39222	NA	12	406
SEM_66	19.907144	46.138588	2014-07-30	Male	SEM	SEM276	80	39222	NA	12	559
SEM_66	19.907748	46.137913	2014-07-30	Male	SEM	SEM330	80	39222	NA	12	678
SEM_66	19.907699	46.138131	2014-07-30	Male	SEM	SEM331	80	39222	NA	12	679
SEM_66	19.907596	46.138207	2014-07-30	Male	SEM	SEM332	80	39222	NA	12	680
SEM_66	19.907594	46.138199	2014-07-30	Female	SEM	SEM333	80	39222	NA	12	681
SEM_66	19.907433	46.138251	2014-07-30	Male	SEM	SEM334	80	39222	NA	12	682
SEM_66	19.907213	46.138511	2014-07-30	Female	SEM	SEM335	80	39222	NA	12	683
SEM_66	19.906685	46.139008	2014-07-30	Female	SEM	SEM336	80	39222	NA	12	684
SEM_66	19.906577	46.139006	2014-07-30	Male	SEM	SEM337	80	39222	NA	12	685
SEM_66	19.906293	46.139275	2014-07-30	Male	SEM	SEM338	80	39222	NA	12	686
SEM_66	19.906252	46.139305	2014-07-30	Male	SEM	SEM339	80	39222	NA	12	687
SEM_66	19.907649	46.137878	2014-07-30	Male	SEM	SEM340	80	39222	NA	12	688
SEM_66	19.907455	46.137769	2014-07-30	Female	SEM	SEM341	80	39222	NA	12	689
SEM_66	19.907344	46.137951	2014-07-30	Male	SEM	SEM342	80	39222	NA	12	690
SEM_66	19.907044	46.138045	2014-07-30	Male	SEM	SEM343	80	39222	NA	12	691
SEM_66	19.907052	46.138086	2014-07-30	Male	SEM	SEM344	80	39222	NA	12	692
SEM_66	19.906918	46.13809	2014-07-30	Female	SEM	SEM345	80	39222	NA	12	693
SEM_66	19.906798	46.138406	2014-07-30	Female	SEM	SEM346	80	39222	NA	12	694
SEM_66	19.906621	46.13851	2014-07-30	Male	SEM	SEM347	80	39222	NA	12	695
SEM_66	19.906587	46.138603	2014-07-30	Female	SEM	SEM348	80	39222	NA	12	696
SEM_66	19.906566	46.138622	2014-07-30	Male	SEM	SEM349	80	39222	NA	12	697
SEM_66	19.906314	46.138804	2014-07-30	Male	SEM	SEM350	80	39222	NA	12	698
SEM_66	19.90632	46.138801	2014-07-30	Male	SEM	SEM351	80	39222	NA	12	699
SEM_66	19.906675	46.138112	2014-07-30	Female	SEM	SEM352	80	39222	NA	12	700
SEM_66	19.907078	46.137732	2014-07-30	Male	SEM	SEM353	80	39222	NA	12	701
SEM_66	19.907115	46.137747	2014-07-30	Male	SEM	SEM354	80	39222	NA	12	702
SEM_66	19.906348	46.138201	2014-07-30	Male	SEM	SEM356	80	39222	NA	12	703
SEM_66	19.906314	46.138259	2014-07-30	Male	SEM	SEM357	80	39222	NA	12	704
SEM_66	19.905875	46.138735	2014-07-30	Male	SEM	SEM358	80	39222	NA	12	705
SEM_66	19.905852	46.138762	2014-07-30	Female	SEM	SEM359	80	39222	NA	12	706
SEM_66	19.905181	46.139365	2014-07-30	Female	SEM	SEM360	80	39222	NA	12	707
SEM_66	19.904687	46.139546	2014-07-30	Male	SEM	SEM361	80	39222	NA	12	708
SEM_66	19.904704	46.139457	2014-07-30	Male	SEM	SEM362	80	39222	NA	12	709
SEM_66	19.905398	46.138968	2014-07-30	Female	SEM	SEM363	80	39222	NA	12	710
SEM_66	19.905465	46.13892	2014-07-30	Female	SEM	SEM364	80	39222	NA	12	711
SEM_66	19.90555	46.13858	2014-07-30	Male	SEM	SEM365	80	39222	NA	12	712
SEM_66	19.905531	46.138441	2014-07-30	Female	SEM	SEM366	80	39222	NA	12	713
SEM_66	19.906043	46.138091	2014-07-30	Male	SEM	SEM367	80	39222	NA	12	714
SEM_66	19.906101	46.138009	2014-07-30	Male	SEM	SEM368	80	39222	NA	12	715
SEM_66	19.906472	46.137877	2014-07-30	Female	SEM	SEM369	80	39222	NA	12	716
SEM_66	19.906227	46.138018	2014-07-30	Male	SEM	SEM370	80	39222	NA	12	717
SEM_66	19.905924	46.138403	2014-07-30	Male	SEM	SEM371	80	39222	NA	12	718
SEM_67	19.907495	46.138349	2014-07-30	Male	SEM	SEM255	81	6689	NA	12	538
SEM_67	19.906959	46.139043	2014-07-30	Male	SEM	SEM320	81	6689	NA	12	719
SEM_67	19.90756	46.138413	2014-07-30	Male	SEM	SEM321	81	6689	NA	12	720
SEM_67	19.907633	46.13854	2014-07-30	Male	SEM	SEM322	81	6689	NA	12	721
SEM_67	19.907882	46.138242	2014-07-30	Male	SEM	SEM323	81	6689	NA	12	722
SEM_67	19.907897	46.138268	2014-07-30	Female	SEM	SEM324	81	6689	NA	12	723
SEM_67	19.907928	46.138249	2014-07-30	Female	SEM	SEM325	81	6689	NA	12	724
SEM_67	19.907912	46.138258	2014-07-30	Female	SEM	SEM326	81	6689	NA	12	725
SEM_67	19.907985	46.138113	2014-07-30	Male	SEM	SEM327	81	6689	NA	12	726
SEM_67	19.907998	46.138136	2014-07-30	Male	SEM	SEM328	81	6689	NA	12	727
SEM_67	19.907941	46.137996	2014-07-30	Female	SEM	SEM329	81	6689	NA	12	728
SEM_68	19.905907	46.137384	2014-07-30	Male	SEM	SEM151	82	3921	NA	12	254
SEM_68	19.905741	46.137595	2014-07-30	Male	SEM	SEM195	82	3921	NA	12	408
SEM_68	19.904875	46.138267	2014-07-30	Female	SEM	SEM372	82	3921	NA	12	729
SEM_68	19.904873	46.138271	2014-07-30	Male	SEM	SEM373	82	3921	NA	12	730
SEM_68	19.905888	46.137515	2014-07-30	Male	SEM	SEM374	82	3921	NA	12	731
SUI_71	19.733062	46.161338	2014-07-30	Male	SUI	SUI22	1	27466	2014-08-19	12	263
SUI_71	19.733557	46.160375	2014-07-30	Male	SUI	SUI69	1	27466	2014-08-19	12	583
SUI_71	19.73381	46.160354	2014-07-30	Female	SUI	SUI89	1	27466	2014-08-19	12	732
SUI_71	19.733813	46.160361	2014-07-30	Male	SUI	SUI90	1	27466	2014-08-19	12	733
SUI_71	19.733584	46.16088	2014-07-30	Male	SUI	SUI91	1	27466	2014-08-19	12	734
SUI_71	19.733129	46.16088	2014-07-30	Female	SUI	SUI92	1	27466	2014-08-19	12	735
SUI_71	19.733129	46.16088	2014-07-30	Male	SUI	SUI93	1	27466	2014-08-19	12	736
SUI_71	19.73292	46.161335	2014-07-30	Female	SUI	SUI94	1	27466	2014-08-19	12	737
SUI_72	19.73817	46.157374	2014-07-30	Male	SUI	SUI29	2	29354	NA	12	423
SUI_72	19.738168	46.157389	2014-07-30	Male	SUI	SUI83	2	29354	NA	12	738
SUI_72	19.737341	46.158051	2014-07-30	Male	SUI	SUI84	2	29354	NA	12	739
SUI_72	19.737801	46.157816	2014-07-30	Male	SUI	SUI85	2	29354	NA	12	740
SUI_72	19.737998	46.157214	2014-07-30	Male	SUI	SUI86	2	29354	NA	12	741
SUI_72	19.737797	46.157402	2014-07-30	Male	SUI	SUI87	2	29354	NA	12	742
SUI_72	19.737238	46.15771	2014-07-30	Male	SUI	SUI88	2	29354	NA	12	743
SUI_74	19.728505	46.163499	2014-07-30	Male	SUI	SUI74	4	50026	NA	12	588
SUI_74	19.730927	46.161153	2014-07-30	Male	SUI	SUI97	4	50026	NA	12	744
SUI_74	19.728444	46.163219	2014-07-30	Female	SUI	SUI98	4	50026	NA	12	745
SUI_74	19.731181	46.161391	2014-07-30	Female	SUI	SUI99	4	50026	NA	12	746
SUI_74	19.731145	46.161976	2014-07-30	Male	SUI	SUI100	4	50026	NA	12	747
SUI_74	19.730458	46.162853	2014-07-30	Female	SUI	SUI101	4	50026	NA	12	748
SUI_74	19.729769	46.163597	2014-07-30	Male	SUI	SUI102	4	50026	NA	12	749
SUI_81	19.727415	46.166637	2014-07-30	Male	SUI	SUI6	39	85045	NA	12	89
SUI_81	19.727426	46.166635	2014-07-30	Male	SUI	SUI77	39	85045	NA	12	591
SUI_81	19.728945	46.165058	2014-07-30	Male	SUI	SUI103	39	85045	NA	12	750
SUI_81	19.72828	46.165309	2014-07-30	Female	SUI	SUI104	39	85045	NA	12	751
SUI_81	19.728063	46.165936	2014-07-30	Female	SUI	SUI105	39	85045	NA	12	752
SUI_81	19.72825	46.167766	2014-07-30	Male	SUI	SUI106	39	85045	NA	12	753
SUI_81	19.728651	46.167251	2014-07-30	Female	SUI	SUI107	39	85045	NA	12	754
SUI_81	19.72897	46.167225	2014-07-30	Male	SUI	SUI108	39	85045	NA	12	755
SUI_81	19.72897	46.167225	2014-07-30	Male	SUI	SUI109	39	85045	NA	12	756
SUI_81	19.72902	46.167261	2014-07-30	Male	SUI	SUI110	39	85045	NA	12	757
SUI_81	19.729034	46.166733	2014-07-30	Male	SUI	SUI111	39	85045	NA	12	758
SUI_81	19.72921	46.167439	2014-07-30	Male	SUI	SUI112	39	85045	NA	12	759
SUI_81	19.730271	46.167866	2014-07-30	Female	SUI	SUI113	39	85045	NA	12	760
SUI_96	19.732319	46.162025	2014-07-30	Female	SUI	SUI95	89	19738	2014-08-16	12	761
SUI_96	19.732319	46.162025	2014-07-30	Male	SUI	SUI96	89	19738	2014-08-16	12	762
LUJ_12	19.807499	46.110822	2014-08-01	Male	LUJ	LUJ166	27	11037	NA	14	763
LUJ_12	19.807499	46.110822	2014-08-01	Female	LUJ	LUJ167	27	11037	NA	14	764
LUJ_12	19.807324	46.110832	2014-08-01	Male	LUJ	LUJ168	27	11037	NA	14	765
LUJ_13	19.801073	46.103583	2014-08-01	Male	LUJ	LUJ104	55	2168	NA	14	607
LUJ_13	19.800973	46.103764	2014-08-01	Male	LUJ	LUJ147	55	2168	NA	14	766
LUJ_13	19.800966	46.103947	2014-08-01	Male	LUJ	LUJ148	55	2168	NA	14	767
LUJ_13	19.801	46.103858	2014-08-01	Male	LUJ	LUJ149	55	2168	NA	14	768
LUJ_13	19.801062	46.103543	2014-08-01	Male	LUJ	LUJ708	55	2168	NA	14	769
LUJ_14	19.800841	46.102906	2014-08-01	Female	LUJ	LUJ103	56	9419	NA	14	606
LUJ_14	19.800885	46.102779	2014-08-01	Female	LUJ	LUJ115	56	9419	NA	14	599
LUJ_14	19.80118	46.102445	2014-08-01	Male	LUJ	LUJ116	56	9419	NA	14	600
LUJ_14	19.801096	46.10265	2014-08-01	Male	LUJ	LUJ152	56	9419	NA	14	770
LUJ_14	19.800897	46.102692	2014-08-01	Male	LUJ	LUJ153	56	9419	NA	14	771
LUJ_14	19.800897	46.102692	2014-08-01	Male	LUJ	LUJ154	56	9419	NA	14	772
LUJ_14	19.801021	46.102836	2014-08-01	Female	LUJ	LUJ155	56	9419	NA	14	773
LUJ_14	19.801021	46.102836	2014-08-01	Male	LUJ	LUJ156	56	9419	NA	14	774
LUJ_14	19.801021	46.102836	2014-08-01	Female	LUJ	LUJ157	56	9419	NA	14	775
LUJ_14	19.800862	46.102818	2014-08-01	Female	LUJ	LUJ158	56	9419	NA	14	776
LUJ_14	19.800848	46.102886	2014-08-01	Female	LUJ	LUJ159	56	9419	NA	14	777
LUJ_14	19.800848	46.102886	2014-08-01	Male	LUJ	LUJ160	56	9419	NA	14	778
LUJ_14	19.80075	46.102879	2014-08-01	Male	LUJ	LUJ161	56	9419	NA	14	779
LUJ_14	19.800784	46.10293	2014-08-01	Male	LUJ	LUJ162	56	9419	NA	14	780
LUJ_14	19.800052	46.103717	2014-08-01	Female	LUJ	LUJ163	56	9419	NA	14	781
LUJ_14	19.800628	46.103452	2014-08-01	Male	LUJ	LUJ164	56	9419	NA	14	782
LUJ_4	19.802681	46.103491	2014-08-01	Female	LUJ	LUJ38	11	1255	NA	14	149
LUJ_6	19.801701	46.103858	2014-08-01	Female	LUJ	LUJ106	13	2984	NA	14	609
LUJ_6	19.801812	46.103677	2014-08-01	Male	LUJ	LUJ108	13	2984	NA	14	611
LUJ_6	19.801892	46.103704	2014-08-01	Male	LUJ	LUJ121	13	2984	NA	14	605
LUJ_6	19.801705	46.103926	2014-08-01	Male	LUJ	LUJ131	13	2984	NA	14	783
LUJ_6	19.802102	46.103187	2014-08-01	Male	LUJ	LUJ142	13	2984	NA	14	784
LUJ_6	19.80209	46.103234	2014-08-01	Male	LUJ	LUJ143	13	2984	NA	14	785
LUJ_6	19.801892	46.10364	2014-08-01	Male	LUJ	LUJ144	13	2984	NA	14	786
LUJ_6	19.801785	46.103756	2014-08-01	Male	LUJ	LUJ145	13	2984	NA	14	787
LUJ_6	19.801739	46.103793	2014-08-01	Male	LUJ	LUJ146	13	2984	NA	14	788
LUJ_6	19.802076	46.103131	2014-08-01	Male	LUJ	LUJ709	13	2984	NA	14	789
LUJ_7	19.801222	46.103924	2014-08-01	Male	LUJ	LUJ122	14	9189	NA	14	790
LUJ_7	19.801359	46.103891	2014-08-01	Male	LUJ	LUJ123	14	9189	NA	14	791
LUJ_7	19.801526	46.103935	2014-08-01	Female	LUJ	LUJ124	14	9189	NA	14	792
LUJ_7	19.801305	46.103819	2014-08-01	Male	LUJ	LUJ125	14	9189	NA	14	793
LUJ_7	19.801287	46.103833	2014-08-01	Female	LUJ	LUJ126	14	9189	NA	14	794
LUJ_7	19.801113	46.103758	2014-08-01	Male	LUJ	LUJ127	14	9189	NA	14	795
LUJ_7	19.80128	46.103763	2014-08-01	Female	LUJ	LUJ128	14	9189	NA	14	796
LUJ_7	19.801468	46.103743	2014-08-01	Male	LUJ	LUJ129	14	9189	NA	14	797
LUJ_7	19.801407	46.103801	2014-08-01	Male	LUJ	LUJ130	14	9189	NA	14	798
LUJ_7	19.801662	46.103637	2014-08-01	Male	LUJ	LUJ132	14	9189	NA	14	799
LUJ_7	19.801586	46.10354	2014-08-01	Female	LUJ	LUJ133	14	9189	NA	14	800
LUJ_7	19.801586	46.10354	2014-08-01	Female	LUJ	LUJ134	14	9189	NA	14	801
LUJ_7	19.80169	46.103522	2014-08-01	Female	LUJ	LUJ135	14	9189	NA	14	802
LUJ_7	19.80169	46.103522	2014-08-01	Male	LUJ	LUJ136	14	9189	NA	14	803
LUJ_7	19.80169	46.103522	2014-08-01	Female	LUJ	LUJ137	14	9189	NA	14	804
LUJ_7	19.801669	46.103445	2014-08-01	Female	LUJ	LUJ138	14	9189	NA	14	805
LUJ_7	19.801669	46.103445	2014-08-01	Male	LUJ	LUJ139	14	9189	NA	14	806
LUJ_7	19.801682	46.103257	2014-08-01	Female	LUJ	LUJ140	14	9189	NA	14	807
LUJ_7	19.801838	46.103192	2014-08-01	Male	LUJ	LUJ141	14	9189	NA	14	808
LUJ_7	19.80109	46.103753	2014-08-01	Female	LUJ	LUJ150	14	9189	NA	14	809
LUJ_7	19.8013	46.103249	2014-08-01	Male	LUJ	LUJ151	14	9189	NA	14	810
LUJ_7	19.801932	46.103098	2014-08-01	Female	LUJ	LUJ165	14	9189	NA	14	811
LUJ_7	19.80123	46.103402	2014-08-01	Male	LUJ	LUJ710	14	9189	NA	14	812
LUJ_7	19.80123	46.103402	2014-08-01	Female	LUJ	LUJ711	14	9189	NA	14	813
LUJ_7	19.80123	46.103402	2014-08-01	Male	LUJ	LUJ712	14	9189	NA	14	814
LUJ_7	19.801337	46.104326	2014-08-01	Male	LUJ	LUJ713	14	9189	NA	14	815
LUJ_7	19.801306	46.104125	2014-08-01	Male	LUJ	LUJ714	14	9189	NA	14	816
LUJ_7	19.801306	46.104125	2014-08-01	Female	LUJ	LUJ715	14	9189	NA	14	817
LUJ_7	19.80135	46.104027	2014-08-01	Male	LUJ	LUJ716	14	9189	NA	14	818
LUJ_7	19.801648	46.103835	2014-08-01	Female	LUJ	LUJ717	14	9189	NA	14	819
LUJ_7	19.801648	46.103835	2014-08-01	Male	LUJ	LUJ718	14	9189	NA	14	820
LUJ_7	19.801571	46.103992	2014-08-01	Male	LUJ	LUJ719	14	9189	NA	14	821
LUMD_18	19.838927	46.113139	2014-08-01	Male	LUMD	LUM22	7	4376	NA	14	618
LUMD_18	19.839142	46.1131	2014-08-01	Male	LUMD	LUM27	7	4376	NA	14	822
LUMD_18	19.839071	46.113092	2014-08-01	Male	LUMD	LUM28	7	4376	NA	14	823
LUMD_18	19.838312	46.11289	2014-08-01	Male	LUMD	LUM29	7	4376	NA	14	824
LUMD_18	19.839067	46.113038	2014-08-01	Male	LUMD	LUM30	7	4376	NA	14	825
LUMD_19	19.839793	46.112043	2014-08-01	Male	LUMD	LUM31	15	15135	NA	14	826
LUMD_19	19.839623	46.111649	2014-08-01	Female	LUMD	LUM32	15	15135	NA	14	827
LUMD_19	19.840003	46.111839	2014-08-01	Male	LUMD	LUM33	15	15135	NA	14	828
LUMD_21	19.84168	46.10995	2014-08-01	Male	LUMD	LUD13	17	5451	NA	14	829
LUMD_21	19.84171	46.11008	2014-08-01	Male	LUMD	LUD14	17	5451	NA	14	830
LUMD_21	19.84063	46.11067	2014-08-01	Male	LUMD	LUD15	17	5451	NA	14	831
LUMD_21	19.84057	46.1107	2014-08-01	Male	LUMD	LUD16	17	5451	NA	14	832
SED_23	19.89394	46.13103	2014-08-01	Male	SED	SED45	6	14092	NA	14	175
SED_23	19.89336	46.13087	2014-08-01	Female	SED	SED65	6	14092	NA	14	317
SED_23	19.89351	46.13024	2014-08-01	Male	SED	SED101	6	14092	NA	14	626
SED_23	19.89332	46.13034	2014-08-01	Male	SED	SED102	6	14092	NA	14	627
SED_23	19.89333	46.13031	2014-08-01	Male	SED	SED110	6	14092	NA	14	635
SED_23	19.89351	46.13034	2014-08-01	Female	SED	SED118	6	14092	NA	14	833
SED_23	19.89353	46.13036	2014-08-01	Male	SED	SED119	6	14092	NA	14	834
SED_23	19.89347	46.13041	2014-08-01	Male	SED	SED120	6	14092	NA	14	835
SED_23	19.89347	46.13041	2014-08-01	Male	SED	SED121	6	14092	NA	14	836
SED_23	19.89439	46.13055	2014-08-01	Male	SED	SED122	6	14092	NA	14	837
SED_23	19.89442	46.13058	2014-08-01	Male	SED	SED123	6	14092	NA	14	838
SED_23	19.89443	46.13052	2014-08-01	Male	SED	SED124	6	14092	NA	14	839
SED_23	19.89413	46.1306	2014-08-01	Male	SED	SED125	6	14092	NA	14	840
SED_23	19.894	46.13052	2014-08-01	Female	SED	SED126	6	14092	NA	14	841
SED_23	19.894	46.13052	2014-08-01	Male	SED	SED127	6	14092	NA	14	842
SED_23	19.89396	46.13055	2014-08-01	Male	SED	SED128	6	14092	NA	14	843
SED_23	19.89327	46.13059	2014-08-01	Male	SED	SED129	6	14092	NA	14	844
SED_23	19.89357	46.13076	2014-08-01	Male	SED	SED130	6	14092	NA	14	845
SED_23	19.89389	46.13077	2014-08-01	Female	SED	SED131	6	14092	NA	14	846
SED_23	19.89392	46.13084	2014-08-01	Male	SED	SED132	6	14092	NA	14	847
SED_23	19.89394	46.131	2014-08-01	Female	SED	SED133	6	14092	NA	14	848
SED_23	19.89379	46.13087	2014-08-01	Male	SED	SED134	6	14092	NA	14	849
SED_23	19.89346	46.13091	2014-08-01	Female	SED	SED135	6	14092	NA	14	850
SED_30	19.89413	46.13643	2014-08-01	Female	SED	SED53	24	40632	NA	14	183
SED_30	19.8942	46.13629	2014-08-01	Female	SED	SED97	24	40632	NA	14	488
SED_30	19.89415	46.13625	2014-08-01	Male	SED	SED114	24	40632	NA	14	638
SED_30	19.89297	46.13665	2014-08-01	Female	SED	SED136	24	40632	NA	14	851
SED_30	19.89304	46.1364	2014-08-01	Male	SED	SED137	24	40632	NA	14	852
SED_30	19.89397	46.13607	2014-08-01	Male	SED	SED138	24	40632	NA	14	853
SED_30	19.89392	46.13607	2014-08-01	Female	SED	SED139	24	40632	NA	14	854
SED_30	19.89404	46.13601	2014-08-01	Female	SED	SED140	24	40632	NA	14	855
SED_30	19.89417	46.13641	2014-08-01	Male	SED	SED141	24	40632	NA	14	856
SED_30	19.89397	46.13665	2014-08-01	Male	SED	SED142	24	40632	NA	14	857
SED_30	19.89439	46.13675	2014-08-01	Female	SED	SED143	24	40632	NA	14	858
SED_30	19.89445	46.13676	2014-08-01	Male	SED	SED144	24	40632	NA	14	859
SED_30	19.89522	46.13671	2014-08-01	Female	SED	SED145	24	40632	NA	14	860
SED_30	19.89578	46.13604	2014-08-01	Male	SED	SED146	24	40632	NA	14	861
SED_30	19.89559	46.13651	2014-08-01	Male	SED	SED147	24	40632	NA	14	862
SED_30	19.89551	46.13569	2014-08-01	Male	SED	SED148	24	40632	NA	14	863
SED_30	19.89532	46.13577	2014-08-01	Female	SED	SED149	24	40632	NA	14	864
SED_30	19.89497	46.1357	2014-08-01	Female	SED	SED150	24	40632	NA	14	865
SED_30	19.8936	46.1352	2014-08-01	Female	SED	SED151	24	40632	NA	14	866
SEM_46	19.910373	46.14103	2014-08-01	Male	SEM	SEM243	60	6579	NA	14	493
SEM_46	19.910709	46.140983	2014-08-01	Male	SEM	SEM319	60	6579	NA	14	644
SEM_46	19.911214	46.14097	2014-08-01	Male	SEM	SEM424	60	6579	NA	14	867
SEM_46	19.911006	46.141098	2014-08-01	Female	SEM	SEM426	60	6579	NA	14	868
SEM_46	19.911008	46.140975	2014-08-01	Female	SEM	SEM427	60	6579	NA	14	869
SEM_46	19.911692	46.140266	2014-08-01	Female	SEM	SEM428	60	6579	NA	14	870
SEM_46	19.910614	46.141179	2014-08-01	Female	SEM	SEM429	60	6579	NA	14	871
SEM_46	19.910516	46.140979	2014-08-01	Female	SEM	SEM430	60	6579	NA	14	872
SEM_46	19.910656	46.14085	2014-08-01	Female	SEM	SEM431	60	6579	NA	14	873
SEM_46	19.910656	46.14085	2014-08-01	Male	SEM	SEM432	60	6579	NA	14	874
SEM_47	19.911338	46.140942	2014-08-01	Female	SEM	SEM423	61	3113	NA	14	875
SEM_47	19.910957	46.141393	2014-08-01	Male	SEM	SEM425	61	3113	NA	14	876
SEM_48	19.912453	46.140206	2014-08-01	Male	SEM	SEM408	62	5850	NA	14	877
SEM_48	19.912348	46.140334	2014-08-01	Female	SEM	SEM409	62	5850	NA	14	878
SEM_48	19.912252	46.140451	2014-08-01	Male	SEM	SEM410	62	5850	NA	14	879
SEM_48	19.912103	46.140568	2014-08-01	Male	SEM	SEM411	62	5850	NA	14	880
SEM_48	19.911823	46.140793	2014-08-01	Male	SEM	SEM412	62	5850	NA	14	881
SEM_48	19.911897	46.140902	2014-08-01	Male	SEM	SEM413	62	5850	NA	14	882
SEM_48	19.911971	46.14085	2014-08-01	Female	SEM	SEM414	62	5850	NA	14	883
SEM_48	19.911789	46.140853	2014-08-01	Male	SEM	SEM415	62	5850	NA	14	649
SEM_48	19.91178	46.141009	2014-08-01	Female	SEM	SEM416	62	5850	NA	14	884
SEM_48	19.911625	46.141143	2014-08-01	Male	SEM	SEM417	62	5850	NA	14	885
SEM_48	19.91107	46.141575	2014-08-01	Male	SEM	SEM418	62	5850	NA	14	886
SEM_48	19.911188	46.141586	2014-08-01	Male	SEM	SEM419	62	5850	NA	14	887
SEM_48	19.911531	46.141001	2014-08-01	Female	SEM	SEM420	62	5850	NA	14	888
SEM_48	19.911989	46.140562	2014-08-01	Male	SEM	SEM421	62	5850	NA	14	889
SEM_50	19.913448	46.14099	2014-08-01	Male	SEM	SEM308	64	10462	NA	14	650
SEM_50	19.912801	46.14149	2014-08-01	Female	SEM	SEM396	64	10462	NA	14	890
SEM_50	19.913543	46.140975	2014-08-01	Male	SEM	SEM397	64	10462	NA	14	891
SEM_50	19.914025	46.140365	2014-08-01	Female	SEM	SEM399	64	10462	NA	14	892
SEM_50	19.913823	46.140637	2014-08-01	Female	SEM	SEM403	64	10462	NA	14	893
SEM_50	19.912578	46.141389	2014-08-01	Male	SEM	SEM404	64	10462	NA	14	894
SEM_50	19.912556	46.141396	2014-08-01	Male	SEM	SEM405	64	10462	NA	14	895
SEM_50	19.912397	46.141762	2014-08-01	Male	SEM	SEM406	64	10462	NA	14	896
SEM_52	19.912446	46.140733	2014-08-01	Male	SEM	SEM407	66	1979	2014-07-17	14	897
SEM_53	19.912868	46.14039	2014-08-01	Male	SEM	SEM422	67	8867	2014-07-24	14	898
SEM_54	19.913494	46.141375	2014-08-01	Male	SEM	SEM131	68	90084	NA	14	347
SEM_54	19.913285	46.141635	2014-08-01	Male	SEM	SEM222	68	90084	NA	14	502
SEM_54	19.912841	46.141567	2014-08-01	Male	SEM	SEM307	68	90084	NA	14	653
SEM_54	19.915065	46.140319	2014-08-01	Female	SEM	SEM382	68	90084	NA	14	899
SEM_54	19.913882	46.141137	2014-08-01	Male	SEM	SEM383	68	90084	NA	14	900
SEM_54	19.913698	46.141293	2014-08-01	Male	SEM	SEM384	68	90084	NA	14	901
SEM_54	19.913669	46.14134	2014-08-01	Male	SEM	SEM385	68	90084	NA	14	902
SEM_54	19.913503	46.141554	2014-08-01	Male	SEM	SEM393	68	90084	NA	14	903
SEM_54	19.913334	46.141634	2014-08-01	Male	SEM	SEM394	68	90084	NA	14	904
SEM_54	19.912445	46.141894	2014-08-01	Male	SEM	SEM395	68	90084	NA	14	905
SEM_54	19.914098	46.140632	2014-08-01	Male	SEM	SEM398	68	90084	NA	14	906
SEM_55	19.915475	46.138602	2014-08-01	Female	SEM	SEM233	69	2907	NA	14	510
SEM_55	19.915986	46.138146	2014-08-01	Male	SEM	SEM400	69	2907	NA	14	907
SEM_55	19.915952	46.138153	2014-08-01	Male	SEM	SEM401	69	2907	NA	14	908
SEM_55	19.915864	46.138192	2014-08-01	Female	SEM	SEM402	69	2907	NA	14	909
SEM_59	19.919146	46.139663	2014-08-01	Female	SEM	SEM607	73	15265	2014-08-21	14	910
SEM_59	19.919269	46.139567	2014-08-01	Male	SEM	SEM608	73	15265	2014-08-21	14	911
SEM_59	19.919259	46.139474	2014-08-01	Female	SEM	SEM609	73	15265	2014-08-21	14	912
SEM_59	19.920084	46.139064	2014-08-01	Male	SEM	SEM610	73	15265	2014-08-21	14	913
SEM_59	19.920084	46.139064	2014-08-01	Female	SEM	SEM611	73	15265	2014-08-21	14	914
SEM_59	19.920128	46.139278	2014-08-01	Female	SEM	SEM612	73	15265	2014-08-21	14	915
SEM_61	19.90892	46.137594	2014-08-01	Male	SEM	SEM606	75	10670	2014-08-03	14	916
SEM_62	19.908305	46.138764	2014-08-01	Male	SEM	SEM433	76	1318	2014-07-19	14	917
SEM_62	19.90809	46.138832	2014-08-01	Female	SEM	SEM434	76	1318	2014-07-19	14	918
SEM_65	19.904485	46.137878	2014-08-01	Male	SEM	SEM289	79	8826	NA	14	529
SEM_65	19.904221	46.138212	2014-08-01	Male	SEM	SEM379	79	8826	NA	14	672
SEM_65	19.905267	46.137544	2014-08-01	Male	SEM	SEM578	79	8826	NA	14	919
SEM_65	19.905098	46.137505	2014-08-01	Male	SEM	SEM579	79	8826	NA	14	920
SEM_65	19.90505	46.137601	2014-08-01	Female	SEM	SEM580	79	8826	NA	14	921
SEM_65	19.904943	46.137866	2014-08-01	Male	SEM	SEM581	79	8826	NA	14	922
SEM_65	19.904724	46.137737	2014-08-01	Male	SEM	SEM582	79	8826	NA	14	923
SEM_65	19.904674	46.137755	2014-08-01	Male	SEM	SEM583	79	8826	NA	14	924
SEM_65	19.904674	46.137755	2014-08-01	Male	SEM	SEM584	79	8826	NA	14	925
SEM_65	19.904608	46.137911	2014-08-01	Male	SEM	SEM585	79	8826	NA	14	926
SEM_65	19.904565	46.137964	2014-08-01	Male	SEM	SEM586	79	8826	NA	14	927
SEM_65	19.904583	46.13803	2014-08-01	Female	SEM	SEM587	79	8826	NA	14	928
SEM_65	19.904527	46.138068	2014-08-01	Male	SEM	SEM588	79	8826	NA	14	929
SEM_65	19.90435	46.138106	2014-08-01	Male	SEM	SEM589	79	8826	NA	14	930
SEM_65	19.904223	46.138222	2014-08-01	Male	SEM	SEM590	79	8826	NA	14	931
SEM_65	19.904275	46.138033	2014-08-01	Male	SEM	SEM591	79	8826	NA	14	932
SEM_65	19.904266	46.137987	2014-08-01	Male	SEM	SEM592	79	8826	NA	14	933
SEM_65	19.904358	46.137914	2014-08-01	Male	SEM	SEM593	79	8826	NA	14	934
SEM_65	19.904358	46.137914	2014-08-01	Male	SEM	SEM594	79	8826	NA	14	935
SEM_65	19.904358	46.137914	2014-08-01	Male	SEM	SEM595	79	8826	NA	14	936
SEM_65	19.904485	46.137932	2014-08-01	Male	SEM	SEM596	79	8826	NA	14	937
SEM_65	19.904594	46.137822	2014-08-01	Female	SEM	SEM597	79	8826	NA	14	938
SEM_65	19.904682	46.137694	2014-08-01	Female	SEM	SEM598	79	8826	NA	14	939
SEM_65	19.904638	46.137627	2014-08-01	Female	SEM	SEM599	79	8826	NA	14	940
SEM_65	19.904638	46.137627	2014-08-01	Male	SEM	SEM601	79	8826	NA	14	941
SEM_65	19.90492	46.137537	2014-08-01	Male	SEM	SEM602	79	8826	NA	14	942
SEM_65	19.905148	46.137273	2014-08-01	Male	SEM	SEM603	79	8826	NA	14	943
SEM_66	19.906664	46.138039	2014-08-01	Female	SEM	SEM169	80	39222	NA	14	405
SEM_66	19.907221	46.138324	2014-08-01	Male	SEM	SEM178	80	39222	NA	14	384
SEM_66	19.905905	46.138348	2014-08-01	Male	SEM	SEM267	80	39222	NA	14	550
SEM_66	19.906333	46.13898	2014-08-01	Female	SEM	SEM278	80	39222	NA	14	561
SEM_66	19.907978	46.137788	2014-08-01	Male	SEM	SEM320	80	39222	NA	14	719
SEM_66	19.906944	46.137441	2014-08-01	Female	SEM	SEM326	80	39222	NA	14	725
SEM_66	19.907622	46.137784	2014-08-01	Female	SEM	SEM329	80	39222	NA	14	728
SEM_66	19.905606	46.139123	2014-08-01	Male	SEM	SEM361	80	39222	NA	14	708
SEM_66	19.906711	46.138884	2014-08-01	Male	SEM	SEM452	80	39222	NA	14	944
SEM_66	19.908307	46.137527	2014-08-01	Female	SEM	SEM456	80	39222	NA	14	945
SEM_66	19.908125	46.137605	2014-08-01	Male	SEM	SEM457	80	39222	NA	14	946
SEM_66	19.908045	46.137628	2014-08-01	Male	SEM	SEM458	80	39222	NA	14	947
SEM_66	19.907978	46.137788	2014-08-01	Female	SEM	SEM459	80	39222	NA	14	948
SEM_66	19.907957	46.137841	2014-08-01	Female	SEM	SEM460	80	39222	NA	14	949
SEM_66	19.907864	46.13789	2014-08-01	Female	SEM	SEM461	80	39222	NA	14	950
SEM_66	19.907867	46.137914	2014-08-01	Female	SEM	SEM462	80	39222	NA	14	951
SEM_66	19.907764	46.138006	2014-08-01	Male	SEM	SEM463	80	39222	NA	14	952
SEM_66	19.907742	46.138011	2014-08-01	Female	SEM	SEM464	80	39222	NA	14	953
SEM_66	19.907534	46.138129	2014-08-01	Male	SEM	SEM465	80	39222	NA	14	954
SEM_66	19.907383	46.138252	2014-08-01	Male	SEM	SEM466	80	39222	NA	14	955
SEM_66	19.907435	46.138298	2014-08-01	Male	SEM	SEM467	80	39222	NA	14	956
SEM_66	19.907265	46.138421	2014-08-01	Male	SEM	SEM468	80	39222	NA	14	957
SEM_66	19.907244	46.138438	2014-08-01	Male	SEM	SEM469	80	39222	NA	14	958
SEM_66	19.907215	46.138447	2014-08-01	Male	SEM	SEM470	80	39222	NA	14	959
SEM_66	19.907173	46.138456	2014-08-01	Male	SEM	SEM471	80	39222	NA	14	960
SEM_66	19.907102	46.138427	2014-08-01	Male	SEM	SEM472	80	39222	NA	14	961
SEM_66	19.907152	46.138414	2014-08-01	Male	SEM	SEM473	80	39222	NA	14	962
SEM_66	19.907144	46.1385	2014-08-01	Male	SEM	SEM474	80	39222	NA	14	963
SEM_66	19.907201	46.138524	2014-08-01	Male	SEM	SEM475	80	39222	NA	14	964
SEM_66	19.90694	46.13861	2014-08-01	Male	SEM	SEM476	80	39222	NA	14	965
SEM_66	19.906953	46.138626	2014-08-01	Male	SEM	SEM477	80	39222	NA	14	966
SEM_66	19.906866	46.138715	2014-08-01	Male	SEM	SEM478	80	39222	NA	14	967
SEM_66	19.906874	46.138723	2014-08-01	Male	SEM	SEM479	80	39222	NA	14	968
SEM_66	19.906901	46.13876	2014-08-01	Male	SEM	SEM480	80	39222	NA	14	969
SEM_66	19.906806	46.13869	2014-08-01	Male	SEM	SEM481	80	39222	NA	14	970
SEM_66	19.90662	46.13892	2014-08-01	Male	SEM	SEM482	80	39222	NA	14	971
SEM_66	19.906577	46.138977	2014-08-01	Male	SEM	SEM483	80	39222	NA	14	972
SEM_66	19.906487	46.138969	2014-08-01	Female	SEM	SEM484	80	39222	NA	14	973
SEM_66	19.906474	46.139091	2014-08-01	Male	SEM	SEM485	80	39222	NA	14	974
SEM_66	19.906362	46.139181	2014-08-01	Male	SEM	SEM486	80	39222	NA	14	975
SEM_66	19.906141	46.139148	2014-08-01	Female	SEM	SEM487	80	39222	NA	14	976
SEM_66	19.906295	46.139043	2014-08-01	Male	SEM	SEM488	80	39222	NA	14	977
SEM_66	19.906333	46.13898	2014-08-01	Female	SEM	SEM489	80	39222	NA	14	978
SEM_66	19.906655	46.13877	2014-08-01	Male	SEM	SEM490	80	39222	NA	14	979
SEM_66	19.906944	46.138576	2014-08-01	Male	SEM	SEM491	80	39222	NA	14	980
SEM_66	19.906901	46.138539	2014-08-01	Female	SEM	SEM492	80	39222	NA	14	981
SEM_66	19.90687	46.138536	2014-08-01	Male	SEM	SEM493	80	39222	NA	14	982
SEM_66	19.906931	46.13856	2014-08-01	Male	SEM	SEM494	80	39222	NA	14	983
SEM_66	19.906811	46.138528	2014-08-01	Male	SEM	SEM495	80	39222	NA	14	984
SEM_66	19.906811	46.138528	2014-08-01	Male	SEM	SEM496	80	39222	NA	14	985
SEM_66	19.906811	46.138528	2014-08-01	Male	SEM	SEM497	80	39222	NA	14	986
SEM_66	19.906811	46.138528	2014-08-01	Male	SEM	SEM498	80	39222	NA	14	987
SEM_66	19.906811	46.138528	2014-08-01	Male	SEM	SEM499	80	39222	NA	14	988
SEM_66	19.906811	46.138528	2014-08-01	Male	SEM	SEM500	80	39222	NA	14	989
SEM_66	19.906811	46.138528	2014-08-01	Male	SEM	SEM501	80	39222	NA	14	990
SEM_66	19.906811	46.138528	2014-08-01	Female	SEM	SEM502	80	39222	NA	14	991
SEM_66	19.906947	46.138453	2014-08-01	Male	SEM	SEM503	80	39222	NA	14	992
SEM_66	19.906947	46.138453	2014-08-01	Male	SEM	SEM504	80	39222	NA	14	993
SEM_66	19.906947	46.138453	2014-08-01	Male	SEM	SEM505	80	39222	NA	14	994
SEM_66	19.906947	46.138453	2014-08-01	Female	SEM	SEM506	80	39222	NA	14	995
SEM_66	19.907058	46.138445	2014-08-01	Female	SEM	SEM507	80	39222	NA	14	996
SEM_66	19.907079	46.138463	2014-08-01	Male	SEM	SEM508	80	39222	NA	14	997
SEM_66	19.907189	46.138321	2014-08-01	Female	SEM	SEM509	80	39222	NA	14	998
SEM_66	19.907404	46.13822	2014-08-01	Female	SEM	SEM510	80	39222	NA	14	999
SEM_66	19.907352	46.13804	2014-08-01	Male	SEM	SEM511	80	39222	NA	14	1000
SEM_66	19.907295	46.137997	2014-08-01	Female	SEM	SEM512	80	39222	NA	14	1001
SEM_66	19.907622	46.137784	2014-08-01	Female	SEM	SEM513	80	39222	NA	14	1002
SEM_66	19.907749	46.137536	2014-08-01	Female	SEM	SEM514	80	39222	NA	14	1003
SEM_66	19.907516	46.137613	2014-08-01	Male	SEM	SEM515	80	39222	NA	14	1004
SEM_66	19.907329	46.137792	2014-08-01	Male	SEM	SEM516	80	39222	NA	14	1005
SEM_66	19.907056	46.138003	2014-08-01	Female	SEM	SEM517	80	39222	NA	14	1006
SEM_66	19.906753	46.138297	2014-08-01	Male	SEM	SEM518	80	39222	NA	14	1007
SEM_66	19.906749	46.138293	2014-08-01	Male	SEM	SEM519	80	39222	NA	14	1008
SEM_66	19.906749	46.138288	2014-08-01	Female	SEM	SEM520	80	39222	NA	14	1009
SEM_66	19.906749	46.138288	2014-08-01	Male	SEM	SEM521	80	39222	NA	14	1010
SEM_66	19.90666	46.138273	2014-08-01	Female	SEM	SEM522	80	39222	NA	14	1011
SEM_66	19.906585	46.138442	2014-08-01	Male	SEM	SEM523	80	39222	NA	14	1012
SEM_66	19.906528	46.138441	2014-08-01	Male	SEM	SEM524	80	39222	NA	14	1013
SEM_66	19.906475	46.138679	2014-08-01	Female	SEM	SEM525	80	39222	NA	14	1014
SEM_66	19.906477	46.138709	2014-08-01	Male	SEM	SEM526	80	39222	NA	14	1015
SEM_66	19.906492	46.138681	2014-08-01	Female	SEM	SEM527	80	39222	NA	14	1016
SEM_66	19.905408	46.139479	2014-08-01	Female	SEM	SEM528	80	39222	NA	14	1017
SEM_66	19.904925	46.13961	2014-08-01	Female	SEM	SEM529	80	39222	NA	14	1018
SEM_66	19.90493	46.13962	2014-08-01	Female	SEM	SEM530	80	39222	NA	14	1019
SEM_66	19.90524	46.139303	2014-08-01	Female	SEM	SEM531	80	39222	NA	14	1020
SEM_66	19.905606	46.139123	2014-08-01	Female	SEM	SEM532	80	39222	NA	14	1021
SEM_66	19.905975	46.138706	2014-08-01	Female	SEM	SEM533	80	39222	NA	14	1022
SEM_66	19.905963	46.138703	2014-08-01	Male	SEM	SEM534	80	39222	NA	14	1023
SEM_66	19.905958	46.13853	2014-08-01	Female	SEM	SEM535	80	39222	NA	14	1024
SEM_66	19.906092	46.138457	2014-08-01	Female	SEM	SEM536	80	39222	NA	14	1025
SEM_66	19.906444	46.138196	2014-08-01	Male	SEM	SEM537	80	39222	NA	14	1026
SEM_66	19.906478	46.138126	2014-08-01	Female	SEM	SEM538	80	39222	NA	14	1027
SEM_66	19.906545	46.1381	2014-08-01	Female	SEM	SEM539	80	39222	NA	14	1028
SEM_66	19.906467	46.138077	2014-08-01	Female	SEM	SEM540	80	39222	NA	14	1029
SEM_66	19.906596	46.138021	2014-08-01	Male	SEM	SEM541	80	39222	NA	14	1030
SEM_66	19.906596	46.138021	2014-08-01	Female	SEM	SEM542	80	39222	NA	14	1031
SEM_66	19.906627	46.13804	2014-08-01	Male	SEM	SEM543	80	39222	NA	14	1032
SEM_66	19.907078	46.13772	2014-08-01	Male	SEM	SEM544	80	39222	NA	14	1033
SEM_66	19.907065	46.137674	2014-08-01	Female	SEM	SEM545	80	39222	NA	14	1034
SEM_66	19.907101	46.137423	2014-08-01	Female	SEM	SEM546	80	39222	NA	14	1035
SEM_66	19.907101	46.137423	2014-08-01	Male	SEM	SEM547	80	39222	NA	14	1036
SEM_66	19.905416	46.138946	2014-08-01	Female	SEM	SEM548	80	39222	NA	14	1037
SEM_66	19.90568	46.138665	2014-08-01	Female	SEM	SEM549	80	39222	NA	14	1038
SEM_66	19.905746	46.138639	2014-08-01	Female	SEM	SEM550	80	39222	NA	14	1039
SEM_66	19.905897	46.13853	2014-08-01	Male	SEM	SEM551	80	39222	NA	14	1040
SEM_66	19.905994	46.138318	2014-08-01	Female	SEM	SEM552	80	39222	NA	14	1041
SEM_66	19.906155	46.138214	2014-08-01	Female	SEM	SEM553	80	39222	NA	14	1042
SEM_66	19.906225	46.13814	2014-08-01	Male	SEM	SEM554	80	39222	NA	14	1043
SEM_66	19.906225	46.13814	2014-08-01	Female	SEM	SEM555	80	39222	NA	14	1044
SEM_66	19.906203	46.138189	2014-08-01	Male	SEM	SEM556	80	39222	NA	14	1045
SEM_66	19.906273	46.138062	2014-08-01	Male	SEM	SEM557	80	39222	NA	14	1046
SEM_66	19.906516	46.13782	2014-08-01	Male	SEM	SEM558	80	39222	NA	14	1047
SEM_66	19.906572	46.137841	2014-08-01	Male	SEM	SEM559	80	39222	NA	14	1048
SEM_66	19.906742	46.137692	2014-08-01	Male	SEM	SEM560	80	39222	NA	14	1049
SEM_66	19.906403	46.13776	2014-08-01	Male	SEM	SEM561	80	39222	NA	14	1050
SEM_66	19.906321	46.137853	2014-08-01	Male	SEM	SEM562	80	39222	NA	14	1051
SEM_66	19.906305	46.137891	2014-08-01	Female	SEM	SEM563	80	39222	NA	14	1052
SEM_66	19.906227	46.137953	2014-08-01	Female	SEM	SEM564	80	39222	NA	14	1053
SEM_66	19.90623	46.137996	2014-08-01	Male	SEM	SEM565	80	39222	NA	14	1054
SEM_66	19.906038	46.138101	2014-08-01	Male	SEM	SEM566	80	39222	NA	14	1055
SEM_66	19.905398	46.138616	2014-08-01	Male	SEM	SEM567	80	39222	NA	14	1056
SEM_66	19.90731	46.138411	2014-08-01	Male	SEM	SEM568	80	39222	NA	14	1057
SEM_66	19.90539	46.138668	2014-08-01	Male	SEM	SEM569	80	39222	NA	14	1058
SEM_66	19.905173	46.138814	2014-08-01	Male	SEM	SEM570	80	39222	NA	14	1059
SEM_66	19.905983	46.138696	2014-08-01	Male	SEM	SEM600	80	39222	NA	14	1060
SEM_66	19.90813	46.137366	2014-08-01	Male	SEM	SEM604	80	39222	NA	14	1061
SEM_66	19.908128	46.1374	2014-08-01	Male	SEM	SEM605	80	39222	NA	14	1062
SEM_67	19.906301	46.13941	2014-08-01	Female	SEM	SEM315	81	6689	NA	14	648
SEM_67	19.908166	46.137907	2014-08-01	Male	SEM	SEM332	81	6689	NA	14	680
SEM_67	19.907597	46.138544	2014-08-01	Female	SEM	SEM435	81	6689	NA	14	1063
SEM_67	19.907369	46.138735	2014-08-01	Female	SEM	SEM436	81	6689	NA	14	1064
SEM_67	19.906965	46.139119	2014-08-01	Female	SEM	SEM437	81	6689	NA	14	1065
SEM_67	19.906761	46.139047	2014-08-01	Male	SEM	SEM438	81	6689	NA	14	1066
SEM_67	19.906974	46.138893	2014-08-01	Male	SEM	SEM439	81	6689	NA	14	1067
SEM_67	19.907246	46.138598	2014-08-01	Female	SEM	SEM440	81	6689	NA	14	1068
SEM_67	19.90733	46.13859	2014-08-01	Male	SEM	SEM441	81	6689	NA	14	1069
SEM_67	19.907287	46.138506	2014-08-01	Male	SEM	SEM442	81	6689	NA	14	1070
SEM_67	19.90747	46.138471	2014-08-01	Male	SEM	SEM443	81	6689	NA	14	1071
SEM_67	19.907467	46.1384	2014-08-01	Female	SEM	SEM444	81	6689	NA	14	1072
SEM_67	19.907467	46.1384	2014-08-01	Male	SEM	SEM445	81	6689	NA	14	1073
SEM_67	19.907467	46.1384	2014-08-01	Female	SEM	SEM446	81	6689	NA	14	1074
SEM_67	19.907727	46.138152	2014-08-01	Male	SEM	SEM447	81	6689	NA	14	1075
SEM_67	19.907746	46.13816	2014-08-01	Male	SEM	SEM448	81	6689	NA	14	1076
SEM_67	19.907826	46.138156	2014-08-01	Female	SEM	SEM449	81	6689	NA	14	1077
SEM_67	19.907829	46.138111	2014-08-01	Male	SEM	SEM450	81	6689	NA	14	1078
SEM_67	19.907829	46.138111	2014-08-01	Female	SEM	SEM451	81	6689	NA	14	1079
SEM_67	19.908103	46.137919	2014-08-01	Male	SEM	SEM453	81	6689	NA	14	1080
SEM_67	19.908153	46.137773	2014-08-01	Female	SEM	SEM454	81	6689	NA	14	1081
SEM_67	19.908475	46.137574	2014-08-01	Female	SEM	SEM455	81	6689	NA	14	1082
SEM_68	19.904963	46.138464	2014-08-01	Female	SEM	SEM571	82	3921	NA	14	1083
SEM_68	19.905063	46.138177	2014-08-01	Female	SEM	SEM572	82	3921	NA	14	1084
SEM_68	19.905397	46.137864	2014-08-01	Female	SEM	SEM573	82	3921	NA	14	1085
SEM_68	19.905526	46.137737	2014-08-01	Male	SEM	SEM574	82	3921	NA	14	1086
SEM_68	19.9057	46.137643	2014-08-01	Male	SEM	SEM575	82	3921	NA	14	1087
SEM_68	19.905825	46.137518	2014-08-01	Male	SEM	SEM576	82	3921	NA	14	1088
SEM_68	19.905825	46.137518	2014-08-01	Male	SEM	SEM577	82	3921	NA	14	1089
SUI_71	19.73297	46.160852	2014-08-01	Male	SUI	SUI31	1	27466	2014-08-19	14	418
SUI_71	19.733458	46.160446	2014-08-01	Male	SUI	SUI90	1	27466	2014-08-19	14	733
SUI_71	19.734884	46.159302	2014-08-01	Male	SUI	SUI91	1	27466	2014-08-19	14	734
SUI_71	19.733773	46.160373	2014-08-01	Male	SUI	SUI118	1	27466	2014-08-19	14	1090
SUI_71	19.73324	46.160667	2014-08-01	Male	SUI	SUI119	1	27466	2014-08-19	14	1091
SUI_71	19.734478	46.159519	2014-08-01	Male	SUI	SUI120	1	27466	2014-08-19	14	1092
SUI_71	19.733388	46.160986	2014-08-01	Male	SUI	SUI121	1	27466	2014-08-19	14	1093
SUI_71	19.733061	46.161143	2014-08-01	Male	SUI	SUI122	1	27466	2014-08-19	14	1094
SUI_71	19.733155	46.161264	2014-08-01	Male	SUI	SUI123	1	27466	2014-08-19	14	1095
SUI_71	19.732906	46.161255	2014-08-01	Male	SUI	SUI124	1	27466	2014-08-19	14	1096
SUI_71	19.732707	46.161526	2014-08-01	Male	SUI	SUI125	1	27466	2014-08-19	14	1097
SUI_72	19.737651	46.157873	2014-08-01	Male	SUI	SUI83	2	29354	NA	14	738
SUI_72	19.737752	46.157644	2014-08-01	Male	SUI	SUI114	2	29354	NA	14	1098
SUI_72	19.73799	46.157696	2014-08-01	Male	SUI	SUI115	2	29354	NA	14	1099
SUI_72	19.737657	46.157913	2014-08-01	Female	SUI	SUI116	2	29354	NA	14	1100
SUI_72	19.737734	46.157847	2014-08-01	Male	SUI	SUI117	2	29354	NA	14	1101
SUI_74	19.731223	46.162025	2014-08-01	Male	SUI	SUI97	4	50026	NA	14	744
SUI_74	19.729496	46.161985	2014-08-01	Male	SUI	SUI126	4	50026	NA	14	1102
SUI_74	19.729491	46.161991	2014-08-01	Male	SUI	SUI127	4	50026	NA	14	1103
SUI_74	19.729371	46.162627	2014-08-01	Male	SUI	SUI128	4	50026	NA	14	1104
SUI_74	19.729146	46.162605	2014-08-01	Male	SUI	SUI129	4	50026	NA	14	1105
SUI_74	19.729031	46.162631	2014-08-01	Male	SUI	SUI130	4	50026	NA	14	1106
SUI_74	19.72843	46.163111	2014-08-01	Male	SUI	SUI131	4	50026	NA	14	1107
SUI_74	19.728271	46.163309	2014-08-01	Male	SUI	SUI132	4	50026	NA	14	1108
SUI_74	19.728786	46.163635	2014-08-01	Male	SUI	SUI133	4	50026	NA	14	1109
SUI_74	19.72881	46.163636	2014-08-01	Male	SUI	SUI134	4	50026	NA	14	1110
SUI_74	19.729148	46.163035	2014-08-01	Male	SUI	SUI135	4	50026	NA	14	1111
SUI_74	19.729382	46.162688	2014-08-01	Male	SUI	SUI136	4	50026	NA	14	1112
SUI_74	19.730734	46.162212	2014-08-01	Male	SUI	SUI137	4	50026	NA	14	1113
SUI_74	19.73065	46.16257	2014-08-01	Male	SUI	SUI138	4	50026	NA	14	1114
SUI_74	19.730763	46.16241	2014-08-01	Male	SUI	SUI139	4	50026	NA	14	1115
SUI_74	19.730585	46.162844	2014-08-01	Male	SUI	SUI140	4	50026	NA	14	1116
SUI_74	19.729924	46.163115	2014-08-01	Female	SUI	SUI141	4	50026	NA	14	1117
SUI_74	19.72943	46.163298	2014-08-01	Male	SUI	SUI142	4	50026	NA	14	1118
SUI_74	19.729546	46.163365	2014-08-01	Female	SUI	SUI143	4	50026	NA	14	1119
SUI_74	19.729373	46.163412	2014-08-01	Male	SUI	SUI144	4	50026	NA	14	1120
SUI_74	19.729621	46.163635	2014-08-01	Male	SUI	SUI145	4	50026	NA	14	1121
SUI_74	19.729548	46.163729	2014-08-01	Male	SUI	SUI146	4	50026	NA	14	1122
SUI_74	19.729392	46.163724	2014-08-01	Male	SUI	SUI147	4	50026	NA	14	1123
SUI_74	19.729188	46.163659	2014-08-01	Female	SUI	SUI148	4	50026	NA	14	1124
SUI_74	19.729648	46.163793	2014-08-01	Female	SUI	SUI149	4	50026	NA	14	1125
SUI_74	19.729535	46.16432	2014-08-01	Female	SUI	SUI150	4	50026	NA	14	1126
SUI_81	19.728247	46.165651	2014-08-01	Male	SUI	SUI6	39	85045	NA	14	89
SUI_81	19.727872	46.166203	2014-08-01	Female	SUI	SUI105	39	85045	NA	14	752
SUI_81	19.728688	46.167028	2014-08-01	Male	SUI	SUI107	39	85045	NA	14	754
SUI_81	19.72882	46.167306	2014-08-01	Male	SUI	SUI109	39	85045	NA	14	756
SUI_81	19.728829	46.16752	2014-08-01	Male	SUI	SUI112	39	85045	NA	14	759
SUI_81	19.728914	46.167349	2014-08-01	Male	SUI	SUI113	39	85045	NA	14	760
SUI_81	19.729424	46.164591	2014-08-01	Male	SUI	SUI151	39	85045	NA	14	1127
SUI_81	19.728249	46.165711	2014-08-01	Male	SUI	SUI152	39	85045	NA	14	1128
SUI_81	19.728239	46.165733	2014-08-01	Male	SUI	SUI153	39	85045	NA	14	1129
SUI_81	19.727952	46.165966	2014-08-01	Male	SUI	SUI154	39	85045	NA	14	1130
SUI_81	19.727522	46.166598	2014-08-01	Female	SUI	SUI155	39	85045	NA	14	1131
SUI_81	19.727522	46.166598	2014-08-01	Female	SUI	SUI156	39	85045	NA	14	1132
SUI_81	19.727398	46.167049	2014-08-01	Male	SUI	SUI157	39	85045	NA	14	1133
SUI_81	19.728814	46.167335	2014-08-01	Male	SUI	SUI158	39	85045	NA	14	1134
SUI_81	19.728772	46.167195	2014-08-01	Male	SUI	SUI159	39	85045	NA	14	1135
SUI_81	19.728886	46.167221	2014-08-01	Male	SUI	SUI160	39	85045	NA	14	1136
SUI_81	19.728688	46.167028	2014-08-01	Male	SUI	SUI161	39	85045	NA	14	1137
SUI_81	19.728688	46.167028	2014-08-01	Male	SUI	SUI162	39	85045	NA	14	1138
SUI_81	19.728625	46.166958	2014-08-01	Female	SUI	SUI163	39	85045	NA	14	1139
SUI_81	19.729166	46.166953	2014-08-01	Male	SUI	SUI164	39	85045	NA	14	1140
SUI_81	19.729166	46.166953	2014-08-01	Female	SUI	SUI165	39	85045	NA	14	1141
SUI_81	19.729166	46.166953	2014-08-01	Female	SUI	SUI166	39	85045	NA	14	1142
SUI_81	19.728817	46.16684	2014-08-01	Male	SUI	SUI167	39	85045	NA	14	1143
SUI_81	19.728798	46.166417	2014-08-01	Male	SUI	SUI168	39	85045	NA	14	1144
SUI_81	19.728798	46.166417	2014-08-01	Male	SUI	SUI169	39	85045	NA	14	1145
SUI_81	19.728797	46.166422	2014-08-01	Female	SUI	SUI170	39	85045	NA	14	1146
SUI_81	19.728691	46.166183	2014-08-01	Male	SUI	SUI171	39	85045	NA	14	1147
SUI_81	19.729126	46.165907	2014-08-01	Female	SUI	SUI172	39	85045	NA	14	1148
SUI_81	19.729123	46.165792	2014-08-01	Male	SUI	SUI173	39	85045	NA	14	1149
SUI_81	19.729885	46.166706	2014-08-01	Male	SUI	SUI174	39	85045	NA	14	1150
SUI_81	19.728914	46.167349	2014-08-01	Male	SUI	SUI175	39	85045	NA	14	1151
SUI_81	19.728914	46.167349	2014-08-01	Male	SUI	SUI176	39	85045	NA	14	1152
SUI_81	19.729707	46.167423	2014-08-01	Male	SUI	SUI177	39	85045	NA	14	1153
LUJ_12	19.808527	46.110172	2014-08-02	Male	LUJ	LUJ224	27	11037	NA	15	1154
LUJ_12	19.807359	46.110767	2014-08-02	Male	LUJ	LUJ225	27	11037	NA	15	1155
LUJ_13	19.801143	46.10344	2014-08-02	Female	LUJ	LUJ119	55	2168	NA	15	603
LUJ_13	19.800849	46.104119	2014-08-02	Male	LUJ	LUJ171	55	2168	NA	15	1156
LUJ_13	19.800966	46.103873	2014-08-02	Male	LUJ	LUJ173	55	2168	NA	15	1157
LUJ_13	19.800966	46.103873	2014-08-02	Female	LUJ	LUJ174	55	2168	NA	15	1158
LUJ_13	19.801101	46.103571	2014-08-02	Male	LUJ	LUJ192	55	2168	NA	15	1159
LUJ_13	19.80062	46.104064	2014-08-02	Male	LUJ	LUJ195	55	2168	NA	15	1160
LUJ_13	19.800696	46.10442	2014-08-02	Male	LUJ	LUJ196	55	2168	NA	15	1161
LUJ_14	19.800813	46.102868	2014-08-02	Male	LUJ	LUJ98	56	9419	NA	15	449
LUJ_14	19.80101	46.102801	2014-08-02	Male	LUJ	LUJ116	56	9419	NA	15	600
LUJ_14	19.800781	46.10287	2014-08-02	Female	LUJ	LUJ117	56	9419	NA	15	601
LUJ_14	19.800899	46.102804	2014-08-02	Male	LUJ	LUJ120	56	9419	NA	15	604
LUJ_14	19.800918	46.102924	2014-08-02	Male	LUJ	LUJ153	56	9419	NA	15	771
LUJ_14	19.80076	46.103366	2014-08-02	Female	LUJ	LUJ159	56	9419	NA	15	777
LUJ_14	19.800983	46.102771	2014-08-02	Female	LUJ	LUJ169	56	9419	NA	15	1162
LUJ_14	19.800655	46.103336	2014-08-02	Female	LUJ	LUJ186	56	9419	NA	15	1163
LUJ_14	19.80101	46.102801	2014-08-02	Male	LUJ	LUJ198	56	9419	NA	15	1164
LUJ_14	19.800984	46.102786	2014-08-02	Female	LUJ	LUJ199	56	9419	NA	15	1165
LUJ_14	19.80089	46.102738	2014-08-02	Male	LUJ	LUJ200	56	9419	NA	15	1166
LUJ_14	19.801058	46.102836	2014-08-02	Female	LUJ	LUJ201	56	9419	NA	15	1167
LUJ_14	19.800813	46.102868	2014-08-02	Female	LUJ	LUJ202	56	9419	NA	15	1168
LUJ_14	19.800813	46.102868	2014-08-02	Male	LUJ	LUJ203	56	9419	NA	15	1169
LUJ_14	19.801012	46.102932	2014-08-02	Male	LUJ	LUJ204	56	9419	NA	15	1170
LUJ_14	19.800743	46.102963	2014-08-02	Male	LUJ	LUJ205	56	9419	NA	15	1171
LUJ_14	19.80083	46.102986	2014-08-02	Female	LUJ	LUJ206	56	9419	NA	15	1172
LUJ_14	19.80083	46.102986	2014-08-02	Male	LUJ	LUJ207	56	9419	NA	15	1173
LUJ_14	19.80083	46.102986	2014-08-02	Male	LUJ	LUJ208	56	9419	NA	15	1174
LUJ_14	19.80083	46.102986	2014-08-02	Female	LUJ	LUJ209	56	9419	NA	15	1175
LUJ_14	19.800819	46.103011	2014-08-02	Female	LUJ	LUJ210	56	9419	NA	15	1176
LUJ_14	19.800889	46.103031	2014-08-02	Male	LUJ	LUJ211	56	9419	NA	15	1177
LUJ_14	19.80087	46.103091	2014-08-02	Female	LUJ	LUJ212	56	9419	NA	15	1178
LUJ_14	19.800778	46.103163	2014-08-02	Male	LUJ	LUJ213	56	9419	NA	15	1179
LUJ_14	19.80076	46.103366	2014-08-02	Male	LUJ	LUJ214	56	9419	NA	15	1180
LUJ_14	19.80076	46.103366	2014-08-02	Female	LUJ	LUJ215	56	9419	NA	15	1181
LUJ_14	19.800566	46.103426	2014-08-02	Female	LUJ	LUJ216	56	9419	NA	15	1182
LUJ_14	19.800647	46.103507	2014-08-02	Male	LUJ	LUJ217	56	9419	NA	15	1183
LUJ_14	19.800585	46.103527	2014-08-02	Female	LUJ	LUJ218	56	9419	NA	15	1184
LUJ_14	19.800516	46.103509	2014-08-02	Male	LUJ	LUJ219	56	9419	NA	15	1185
LUJ_14	19.800448	46.103612	2014-08-02	Male	LUJ	LUJ220	56	9419	NA	15	1186
LUJ_14	19.800232	46.103786	2014-08-02	Female	LUJ	LUJ221	56	9419	NA	15	1187
LUJ_14	19.800704	46.103091	2014-08-02	Male	LUJ	LUJ222	56	9419	NA	15	1188
LUJ_14	19.800765	46.103089	2014-08-02	Female	LUJ	LUJ223	56	9419	NA	15	1189
LUJ_6	19.801996	46.103314	2014-08-02	Male	LUJ	LUJ104	13	2984	NA	15	607
LUJ_6	19.80201	46.103282	2014-08-02	Female	LUJ	LUJ135	13	2984	NA	15	802
LUJ_6	19.801972	46.103482	2014-08-02	Female	LUJ	LUJ137	13	2984	NA	15	804
LUJ_6	19.801868	46.103815	2014-08-02	Male	LUJ	LUJ143	13	2984	NA	15	785
LUJ_6	19.801954	46.103609	2014-08-02	Male	LUJ	LUJ146	13	2984	NA	15	788
LUJ_6	19.802026	46.103106	2014-08-02	Male	LUJ	LUJ185	13	2984	NA	15	1190
LUJ_6	19.801972	46.103482	2014-08-02	Female	LUJ	LUJ187	13	2984	NA	15	1191
LUJ_6	19.801878	46.103761	2014-08-02	Female	LUJ	LUJ188	13	2984	NA	15	1192
LUJ_6	19.801822	46.103635	2014-08-02	Male	LUJ	LUJ190	13	2984	NA	15	1193
LUJ_6	19.801822	46.103635	2014-08-02	Male	LUJ	LUJ191	13	2984	NA	15	1194
LUJ_6	19.802061	46.103176	2014-08-02	Female	LUJ	LUJ193	13	2984	NA	15	1195
LUJ_6	19.801594	46.104001	2014-08-02	Male	LUJ	LUJ713	13	2984	NA	15	815
LUJ_7	19.801535	46.103499	2014-08-02	Male	LUJ	LUJ107	14	9189	NA	15	610
LUJ_7	19.801222	46.10341	2014-08-02	Female	LUJ	LUJ124	14	9189	NA	15	792
LUJ_7	19.801081	46.103793	2014-08-02	Male	LUJ	LUJ127	14	9189	NA	15	795
LUJ_7	19.801224	46.103827	2014-08-02	Male	LUJ	LUJ132	14	9189	NA	15	799
LUJ_7	19.801306	46.103675	2014-08-02	Female	LUJ	LUJ138	14	9189	NA	15	805
LUJ_7	19.801248	46.104168	2014-08-02	Male	LUJ	LUJ170	14	9189	NA	15	1196
LUJ_7	19.801043	46.103892	2014-08-02	Male	LUJ	LUJ172	14	9189	NA	15	1197
LUJ_7	19.801287	46.103927	2014-08-02	Male	LUJ	LUJ175	14	9189	NA	15	1198
LUJ_7	19.801402	46.103866	2014-08-02	Female	LUJ	LUJ176	14	9189	NA	15	1199
LUJ_7	19.801439	46.103715	2014-08-02	Female	LUJ	LUJ177	14	9189	NA	15	1200
LUJ_7	19.801306	46.103675	2014-08-02	Male	LUJ	LUJ178	14	9189	NA	15	1201
LUJ_7	19.801194	46.103546	2014-08-02	Male	LUJ	LUJ179	14	9189	NA	15	1202
LUJ_7	19.801589	46.103521	2014-08-02	Male	LUJ	LUJ180	14	9189	NA	15	1203
LUJ_7	19.801535	46.103499	2014-08-02	Female	LUJ	LUJ181	14	9189	NA	15	1204
LUJ_7	19.801265	46.103414	2014-08-02	Female	LUJ	LUJ182	14	9189	NA	15	1205
LUJ_7	19.801426	46.103451	2014-08-02	Female	LUJ	LUJ183	14	9189	NA	15	1206
LUJ_7	19.801746	46.103347	2014-08-02	Female	LUJ	LUJ184	14	9189	NA	15	1207
LUJ_7	19.801721	46.103723	2014-08-02	Male	LUJ	LUJ189	14	9189	NA	15	1208
LUJ_7	19.801164	46.103575	2014-08-02	Female	LUJ	LUJ194	14	9189	NA	15	1209
LUJ_7	19.801317	46.103347	2014-08-02	Male	LUJ	LUJ197	14	9189	NA	15	1210
LUJ_7	19.801265	46.103414	2014-08-02	Male	LUJ	LUJ708	14	9189	NA	15	769
LUJ_7	19.801093	46.103685	2014-08-02	Female	LUJ	LUJ715	14	9189	NA	15	817
SED_23	19.89423	46.13069	2014-08-02	Female	SED	SED45	6	14092	NA	15	175
SED_23	19.89322	46.13059	2014-08-02	Male	SED	SED101	6	14092	NA	15	626
SED_23	19.89339	46.13056	2014-08-02	Male	SED	SED120	6	14092	NA	15	835
SED_23	19.89441	46.13067	2014-08-02	Male	SED	SED122	6	14092	NA	15	837
SED_23	19.89456	46.13046	2014-08-02	Male	SED	SED124	6	14092	NA	15	839
SED_23	19.89324	46.13053	2014-08-02	Male	SED	SED129	6	14092	NA	15	844
SED_23	19.89357	46.13081	2014-08-02	Male	SED	SED130	6	14092	NA	15	845
SED_23	19.89326	46.13036	2014-08-02	Female	SED	SED152	6	14092	NA	15	1211
SED_23	19.89347	46.13033	2014-08-02	Male	SED	SED153	6	14092	NA	15	1212
SED_23	19.89345	46.13038	2014-08-02	Female	SED	SED154	6	14092	NA	15	1213
SED_23	19.89341	46.13054	2014-08-02	Female	SED	SED155	6	14092	NA	15	1214
SED_23	19.89335	46.13063	2014-08-02	Male	SED	SED156	6	14092	NA	15	1215
SED_23	19.89329	46.13067	2014-08-02	Female	SED	SED157	6	14092	NA	15	1216
SED_23	19.8937	46.13053	2014-08-02	Male	SED	SED158	6	14092	NA	15	1217
SED_23	19.89382	46.13045	2014-08-02	Male	SED	SED159	6	14092	NA	15	1218
SED_23	19.89423	46.13052	2014-08-02	Male	SED	SED160	6	14092	NA	15	1219
SED_23	19.89456	46.13046	2014-08-02	Female	SED	SED161	6	14092	NA	15	1220
SED_23	19.89439	46.13067	2014-08-02	Female	SED	SED162	6	14092	NA	15	1221
SED_23	19.89421	46.13061	2014-08-02	Female	SED	SED163	6	14092	NA	15	1222
SED_23	19.89421	46.13061	2014-08-02	Female	SED	SED164	6	14092	NA	15	1223
SED_23	19.8933	46.13046	2014-08-02	Female	SED	SED165	6	14092	NA	15	1224
SED_23	19.89346	46.13049	2014-08-02	Female	SED	SED166	6	14092	NA	15	1225
SED_23	19.89383	46.13074	2014-08-02	Male	SED	SED167	6	14092	NA	15	1226
SED_23	19.89383	46.13079	2014-08-02	Male	SED	SED168	6	14092	NA	15	1227
SED_23	19.8939	46.13084	2014-08-02	Male	SED	SED169	6	14092	NA	15	1228
SED_23	19.89396	46.13098	2014-08-02	Male	SED	SED170	6	14092	NA	15	1229
SED_23	19.89324	46.13053	2014-08-02	Male	SED	SED171	6	14092	NA	15	1230
SED_23	19.8933	46.13048	2014-08-02	Female	SED	SED172	6	14092	NA	15	1231
SED_30	19.8952	46.13561	2014-08-02	Female	SED	SED111	24	40632	NA	15	636
SED_30	19.89395	46.13625	2014-08-02	Female	SED	SED139	24	40632	NA	15	854
SED_30	19.8943	46.13648	2014-08-02	Female	SED	SED141	24	40632	NA	15	856
SED_30	19.89415	46.13638	2014-08-02	Female	SED	SED149	24	40632	NA	15	864
SED_30	19.89358	46.13514	2014-08-02	Female	SED	SED151	24	40632	NA	15	866
SED_30	19.89435	46.1362	2014-08-02	Male	SED	SED173	24	40632	NA	15	1232
SED_30	19.89408	46.13666	2014-08-02	Male	SED	SED174	24	40632	NA	15	1233
SED_30	19.89529	46.1358	2014-08-02	Female	SED	SED175	24	40632	NA	15	1234
SED_30	19.89522	46.13565	2014-08-02	Male	SED	SED176	24	40632	NA	15	1235
SED_30	19.89517	46.13579	2014-08-02	Male	SED	SED177	24	40632	NA	15	1236
SED_30	19.89406	46.13555	2014-08-02	Female	SED	SED178	24	40632	NA	15	1237
SED_30	19.89565	46.13633	2014-08-02	Female	SED	SED179	24	40632	NA	15	1238
SEM_46	19.910639	46.141029	2014-08-02	Female	SEM	SEM431	60	6579	NA	15	873
SEM_46	19.910639	46.141029	2014-08-02	Male	SEM	SEM479	60	6579	NA	15	968
SEM_46	19.911063	46.140994	2014-08-02	Male	SEM	SEM648	60	6579	NA	15	1239
SEM_46	19.910858	46.140965	2014-08-02	Female	SEM	SEM649	60	6579	NA	15	1240
SEM_46	19.910858	46.140965	2014-08-02	Male	SEM	SEM650	60	6579	NA	15	1241
SEM_46	19.910825	46.141092	2014-08-02	Female	SEM	SEM651	60	6579	NA	15	1242
SEM_46	19.91052	46.141127	2014-08-02	Male	SEM	SEM652	60	6579	NA	15	1243
SEM_46	19.910639	46.141029	2014-08-02	Male	SEM	SEM653	60	6579	NA	15	1244
SEM_46	19.910639	46.141029	2014-08-02	Female	SEM	SEM654	60	6579	NA	15	1245
SEM_46	19.910639	46.141029	2014-08-02	Female	SEM	SEM655	60	6579	NA	15	1246
SEM_47	19.911213	46.141127	2014-08-02	Male	SEM	SEM222	61	3113	NA	15	502
SEM_47	19.911598	46.140764	2014-08-02	Male	SEM	SEM415	61	3113	NA	15	649
SEM_47	19.911731	46.140582	2014-08-02	Female	SEM	SEM645	61	3113	NA	15	1247
SEM_47	19.911608	46.140686	2014-08-02	Male	SEM	SEM646	61	3113	NA	15	1248
SEM_47	19.911104	46.141291	2014-08-02	Male	SEM	SEM647	61	3113	NA	15	1249
SEM_48	19.911318	46.141286	2014-08-02	Female	SEM	SEM314	62	5850	NA	15	647
SEM_48	19.911318	46.141286	2014-08-02	Male	SEM	SEM411	62	5850	NA	15	880
SEM_48	19.912018	46.14073	2014-08-02	Male	SEM	SEM425	62	5850	NA	15	876
SEM_48	19.91125	46.141635	2014-08-02	Female	SEM	SEM631	62	5850	NA	15	1250
SEM_48	19.91125	46.141635	2014-08-02	Male	SEM	SEM638	62	5850	NA	15	1251
SEM_48	19.911218	46.141623	2014-08-02	Female	SEM	SEM639	62	5850	NA	15	1252
SEM_48	19.911518	46.141033	2014-08-02	Male	SEM	SEM640	62	5850	NA	15	1253
SEM_48	19.911519	46.141114	2014-08-02	Female	SEM	SEM641	62	5850	NA	15	1254
SEM_48	19.911878	46.140939	2014-08-02	Male	SEM	SEM642	62	5850	NA	15	1255
SEM_48	19.912018	46.14073	2014-08-02	Female	SEM	SEM643	62	5850	NA	15	1256
SEM_48	19.912469	46.140132	2014-08-02	Female	SEM	SEM644	62	5850	NA	15	1257
SEM_50	19.912784	46.141258	2014-08-02	Female	SEM	SEM455	64	10462	NA	15	1082
SEM_53	19.912443	46.140805	2014-08-02	Male	SEM	SEM637	67	8867	2014-07-24	15	1258
SEM_54	19.913803	46.140901	2014-08-02	Male	SEM	SEM154	68	90084	NA	15	331
SEM_54	19.913534	46.141024	2014-08-02	Male	SEM	SEM394	68	90084	NA	15	904
SEM_54	19.913671	46.140911	2014-08-02	Female	SEM	SEM428	68	90084	NA	15	870
SEM_54	19.918437	46.140639	2014-08-02	Female	SEM	SEM617	68	90084	NA	15	1259
SEM_54	19.915584	46.14021	2014-08-02	Male	SEM	SEM618	68	90084	NA	15	1260
SEM_54	19.913284	46.141769	2014-08-02	Male	SEM	SEM619	68	90084	NA	15	1261
SEM_54	19.913478	46.141774	2014-08-02	Male	SEM	SEM620	68	90084	NA	15	1262
SEM_54	19.914394	46.140858	2014-08-02	Male	SEM	SEM621	68	90084	NA	15	1263
SEM_54	19.914394	46.140858	2014-08-02	Male	SEM	SEM622	68	90084	NA	15	1264
SEM_54	19.914551	46.1406	2014-08-02	Male	SEM	SEM623	68	90084	NA	15	1265
SEM_54	19.914551	46.1406	2014-08-02	Male	SEM	SEM624	68	90084	NA	15	1266
SEM_54	19.914864	46.140331	2014-08-02	Male	SEM	SEM625	68	90084	NA	15	1267
SEM_54	19.914672	46.140293	2014-08-02	Male	SEM	SEM626	68	90084	NA	15	1268
SEM_54	19.914672	46.140293	2014-08-02	Female	SEM	SEM627	68	90084	NA	15	1269
SEM_54	19.913803	46.140901	2014-08-02	Male	SEM	SEM628	68	90084	NA	15	1270
SEM_54	19.913803	46.140901	2014-08-02	Female	SEM	SEM629	68	90084	NA	15	1271
SEM_54	19.913534	46.141024	2014-08-02	Female	SEM	SEM630	68	90084	NA	15	1272
SEM_54	19.91298	46.141439	2014-08-02	Male	SEM	SEM632	68	90084	NA	15	1273
SEM_54	19.912938	46.141586	2014-08-02	Female	SEM	SEM633	68	90084	NA	15	1274
SEM_55	19.915997	46.138002	2014-08-02	Male	SEM	SEM311	69	2907	NA	15	657
SEM_55	19.915848	46.138049	2014-08-02	Male	SEM	SEM634	69	2907	NA	15	1275
SEM_55	19.915571	46.138449	2014-08-02	Male	SEM	SEM635	69	2907	NA	15	1276
SEM_55	19.915571	46.138449	2014-08-02	Female	SEM	SEM636	69	2907	NA	15	1277
SEM_59	19.920012	46.139183	2014-08-02	Female	SEM	SEM613	73	15265	2014-08-21	15	1278
SEM_59	19.919613	46.139199	2014-08-02	Male	SEM	SEM614	73	15265	2014-08-21	15	1279
SEM_59	19.919543	46.139203	2014-08-02	Female	SEM	SEM615	73	15265	2014-08-21	15	1280
SEM_59	19.919266	46.139552	2014-08-02	Female	SEM	SEM616	73	15265	2014-08-21	15	1281
SEM_59	19.920012	46.138952	2014-08-02	Male	SEM	SEM4028	73	15265	2014-08-21	15	1282
SEM_59	19.920143	46.138966	2014-08-02	Male	SEM	SEM4029	73	15265	2014-08-21	15	1283
SEM_61	19.908068	46.138351	2014-08-02	Female	SEM	SEM435	75	10670	2014-08-03	15	1063
SEM_61	19.907695	46.139021	2014-08-02	Female	SEM	SEM657	75	10670	2014-08-03	15	1284
SEM_61	19.908106	46.138214	2014-08-02	Male	SEM	SEM668	75	10670	2014-08-03	15	1285
SEM_61	19.908106	46.138214	2014-08-02	Female	SEM	SEM669	75	10670	2014-08-03	15	1286
SEM_61	19.908735	46.137773	2014-08-02	Male	SEM	SEM672	75	10670	2014-08-03	15	1287
SEM_65	19.904528	46.137984	2014-08-02	Male	SEM	SEM390	79	8826	NA	15	675
SEM_65	19.904287	46.138201	2014-08-02	Male	SEM	SEM583	79	8826	NA	15	924
SEM_65	19.90454	46.137861	2014-08-02	Male	SEM	SEM584	79	8826	NA	15	925
SEM_65	19.903994	46.138569	2014-08-02	Male	SEM	SEM593	79	8826	NA	15	934
SEM_65	19.904831	46.137767	2014-08-02	Male	SEM	SEM594	79	8826	NA	15	935
SEM_65	19.904831	46.137767	2014-08-02	Male	SEM	SEM595	79	8826	NA	15	936
SEM_65	19.905022	46.137589	2014-08-02	Female	SEM	SEM601	79	8826	NA	15	941
SEM_65	19.904287	46.138201	2014-08-02	Male	SEM	SEM746	79	8826	NA	15	1288
SEM_65	19.903994	46.138569	2014-08-02	Female	SEM	SEM750	79	8826	NA	15	1289
SEM_65	19.903693	46.138565	2014-08-02	Male	SEM	SEM751	79	8826	NA	15	1290
SEM_65	19.904287	46.138201	2014-08-02	Female	SEM	SEM752	79	8826	NA	15	1291
SEM_65	19.904831	46.137767	2014-08-02	Male	SEM	SEM753	79	8826	NA	15	1292
SEM_65	19.904831	46.137767	2014-08-02	Male	SEM	SEM754	79	8826	NA	15	1293
SEM_65	19.905022	46.137589	2014-08-02	Male	SEM	SEM755	79	8826	NA	15	1294
SEM_65	19.905022	46.137589	2014-08-02	Male	SEM	SEM756	79	8826	NA	15	1295
SEM_65	19.904934	46.137478	2014-08-02	Male	SEM	SEM757	79	8826	NA	15	1296
SEM_65	19.904934	46.137478	2014-08-02	Male	SEM	SEM758	79	8826	NA	15	1297
SEM_65	19.905022	46.137589	2014-08-02	Female	SEM	SEM4026	79	8826	NA	15	1298
SEM_66	19.907216	46.138305	2014-08-02	Male	SEM	SEM210	80	39222	NA	15	358
SEM_66	19.906749	46.137581	2014-08-02	Female	SEM	SEM278	80	39222	NA	15	561
SEM_66	19.907145	46.138588	2014-08-02	Male	SEM	SEM339	80	39222	NA	15	687
SEM_66	19.907471	46.137617	2014-08-02	Female	SEM	SEM341	80	39222	NA	15	689
SEM_66	19.905585	46.138817	2014-08-02	Female	SEM	SEM414	80	39222	NA	15	883
SEM_66	19.906603	46.13807	2014-08-02	Female	SEM	SEM440	80	39222	NA	15	1068
SEM_66	19.907384	46.138276	2014-08-02	Male	SEM	SEM454	80	39222	NA	15	1081
SEM_66	19.907865	46.137809	2014-08-02	Female	SEM	SEM456	80	39222	NA	15	945
SEM_66	19.907912	46.137374	2014-08-02	Male	SEM	SEM457	80	39222	NA	15	946
SEM_66	19.907071	46.137321	2014-08-02	Female	SEM	SEM460	80	39222	NA	15	949
SEM_66	19.907471	46.137617	2014-08-02	Female	SEM	SEM462	80	39222	NA	15	951
SEM_66	19.906159	46.138439	2014-08-02	Male	SEM	SEM467	80	39222	NA	15	956
SEM_66	19.907315	46.138428	2014-08-02	Male	SEM	SEM476	80	39222	NA	15	965
SEM_66	19.907207	46.138561	2014-08-02	Female	SEM	SEM477	80	39222	NA	15	966
SEM_66	19.90647	46.139126	2014-08-02	Male	SEM	SEM482	80	39222	NA	15	971
SEM_66	19.905512	46.139182	2014-08-02	Female	SEM	SEM484	80	39222	NA	15	973
SEM_66	19.906852	46.138832	2014-08-02	Female	SEM	SEM486	80	39222	NA	15	975
SEM_66	19.906674	46.138829	2014-08-02	Male	SEM	SEM494	80	39222	NA	15	983
SEM_66	19.906883	46.138614	2014-08-02	Female	SEM	SEM503	80	39222	NA	15	992
SEM_66	19.906566	46.13818	2014-08-02	Female	SEM	SEM506	80	39222	NA	15	995
SEM_66	19.90692	46.138605	2014-08-02	Female	SEM	SEM507	80	39222	NA	15	996
SEM_66	19.907499	46.137378	2014-08-02	Male	SEM	SEM515	80	39222	NA	15	1004
SEM_66	19.906412	46.138172	2014-08-02	Female	SEM	SEM522	80	39222	NA	15	1011
SEM_66	19.907232	46.138239	2014-08-02	Female	SEM	SEM542	80	39222	NA	15	1031
SEM_66	19.90743	46.138169	2014-08-02	Female	SEM	SEM548	80	39222	NA	15	1037
SEM_66	19.907098	46.138425	2014-08-02	Female	SEM	SEM550	80	39222	NA	15	1039
SEM_66	19.906903	46.137999	2014-08-02	Male	SEM	SEM558	80	39222	NA	15	1047
SEM_66	19.906749	46.137581	2014-08-02	Male	SEM	SEM560	80	39222	NA	15	1049
SEM_66	19.906749	46.137581	2014-08-02	Female	SEM	SEM599	80	39222	NA	15	940
SEM_66	19.905921	46.138938	2014-08-02	Female	SEM	SEM600	80	39222	NA	15	1060
SEM_66	19.9081	46.137602	2014-08-02	Male	SEM	SEM670	80	39222	NA	15	1299
SEM_66	19.9081	46.137602	2014-08-02	Female	SEM	SEM671	80	39222	NA	15	1300
SEM_66	19.907876	46.13766	2014-08-02	Male	SEM	SEM674	80	39222	NA	15	1301
SEM_66	19.907933	46.137731	2014-08-02	Male	SEM	SEM675	80	39222	NA	15	1302
SEM_66	19.907933	46.137731	2014-08-02	Male	SEM	SEM676	80	39222	NA	15	1303
SEM_66	19.9079	46.137771	2014-08-02	Female	SEM	SEM677	80	39222	NA	15	1304
SEM_66	19.9079	46.137771	2014-08-02	Male	SEM	SEM678	80	39222	NA	15	1305
SEM_66	19.9079	46.137771	2014-08-02	Female	SEM	SEM679	80	39222	NA	15	1306
SEM_66	19.9079	46.137771	2014-08-02	Male	SEM	SEM680	80	39222	NA	15	1307
SEM_66	19.907865	46.137809	2014-08-02	Male	SEM	SEM681	80	39222	NA	15	1308
SEM_66	19.907384	46.138276	2014-08-02	Female	SEM	SEM682	80	39222	NA	15	1309
SEM_66	19.907384	46.138276	2014-08-02	Female	SEM	SEM683	80	39222	NA	15	1310
SEM_66	19.907282	46.138432	2014-08-02	Female	SEM	SEM684	80	39222	NA	15	1311
SEM_66	19.907315	46.138428	2014-08-02	Female	SEM	SEM685	80	39222	NA	15	1312
SEM_66	19.907315	46.138428	2014-08-02	Female	SEM	SEM686	80	39222	NA	15	1313
SEM_66	19.907207	46.138561	2014-08-02	Female	SEM	SEM689	80	39222	NA	15	1314
SEM_66	19.907207	46.138561	2014-08-02	Male	SEM	SEM690	80	39222	NA	15	1315
SEM_66	19.907145	46.138588	2014-08-02	Male	SEM	SEM691	80	39222	NA	15	1316
SEM_66	19.90647	46.139126	2014-08-02	Male	SEM	SEM692	80	39222	NA	15	1317
SEM_66	19.90647	46.139126	2014-08-02	Female	SEM	SEM693	80	39222	NA	15	1318
SEM_66	19.906225	46.13913	2014-08-02	Male	SEM	SEM694	80	39222	NA	15	1319
SEM_66	19.90664	46.138856	2014-08-02	Female	SEM	SEM695	80	39222	NA	15	1320
SEM_66	19.906973	46.138633	2014-08-02	Male	SEM	SEM696	80	39222	NA	15	1321
SEM_66	19.90692	46.138605	2014-08-02	Female	SEM	SEM697	80	39222	NA	15	1322
SEM_66	19.907016	46.138458	2014-08-02	Male	SEM	SEM698	80	39222	NA	15	1323
SEM_66	19.907016	46.138458	2014-08-02	Male	SEM	SEM699	80	39222	NA	15	1324
SEM_66	19.907016	46.138458	2014-08-02	Female	SEM	SEM700	80	39222	NA	15	1325
SEM_66	19.907216	46.138305	2014-08-02	Male	SEM	SEM701	80	39222	NA	15	1326
SEM_66	19.907216	46.138305	2014-08-02	Male	SEM	SEM702	80	39222	NA	15	1327
SEM_66	19.907239	46.138167	2014-08-02	Female	SEM	SEM703	80	39222	NA	15	1328
SEM_66	19.907471	46.137617	2014-08-02	Female	SEM	SEM704	80	39222	NA	15	1329
SEM_66	19.908031	46.137766	2014-08-02	Female	SEM	SEM705	80	39222	NA	15	1330
SEM_66	19.907046	46.137809	2014-08-02	Male	SEM	SEM706	80	39222	NA	15	1331
SEM_66	19.906566	46.13818	2014-08-02	Male	SEM	SEM707	80	39222	NA	15	1332
SEM_66	19.906159	46.138849	2014-08-02	Female	SEM	SEM708	80	39222	NA	15	1333
SEM_66	19.906159	46.138849	2014-08-02	Female	SEM	SEM709	80	39222	NA	15	1334
SEM_66	19.905741	46.139381	2014-08-02	Male	SEM	SEM710	80	39222	NA	15	1335
SEM_66	19.905512	46.139182	2014-08-02	Male	SEM	SEM711	80	39222	NA	15	1336
SEM_66	19.905698	46.1391	2014-08-02	Male	SEM	SEM712	80	39222	NA	15	1337
SEM_66	19.905698	46.1391	2014-08-02	Male	SEM	SEM713	80	39222	NA	15	1338
SEM_66	19.905787	46.138906	2014-08-02	Male	SEM	SEM714	80	39222	NA	15	1339
SEM_66	19.906159	46.138439	2014-08-02	Female	SEM	SEM715	80	39222	NA	15	1340
SEM_66	19.906159	46.138439	2014-08-02	Male	SEM	SEM716	80	39222	NA	15	1341
SEM_66	19.905692	46.138994	2014-08-02	Male	SEM	SEM717	80	39222	NA	15	1342
SEM_66	19.905692	46.138994	2014-08-02	Male	SEM	SEM718	80	39222	NA	15	1343
SEM_66	19.906412	46.138172	2014-08-02	Male	SEM	SEM719	80	39222	NA	15	1344
SEM_66	19.906412	46.138172	2014-08-02	Male	SEM	SEM720	80	39222	NA	15	1345
SEM_66	19.906603	46.13807	2014-08-02	Male	SEM	SEM721	80	39222	NA	15	1346
SEM_66	19.906903	46.137999	2014-08-02	Male	SEM	SEM722	80	39222	NA	15	1347
SEM_66	19.906903	46.137999	2014-08-02	Female	SEM	SEM723	80	39222	NA	15	1348
SEM_66	19.907183	46.137702	2014-08-02	Male	SEM	SEM724	80	39222	NA	15	1349
SEM_66	19.907078	46.137314	2014-08-02	Male	SEM	SEM725	80	39222	NA	15	1350
SEM_66	19.907078	46.137314	2014-08-02	Male	SEM	SEM726	80	39222	NA	15	1351
SEM_66	19.906436	46.137811	2014-08-02	Female	SEM	SEM727	80	39222	NA	15	1352
SEM_66	19.906436	46.137811	2014-08-02	Female	SEM	SEM728	80	39222	NA	15	1353
SEM_66	19.90644	46.137786	2014-08-02	Male	SEM	SEM729	80	39222	NA	15	1354
SEM_66	19.90644	46.137786	2014-08-02	Female	SEM	SEM730	80	39222	NA	15	1355
SEM_66	19.906434	46.137956	2014-08-02	Female	SEM	SEM731	80	39222	NA	15	1356
SEM_66	19.906434	46.137956	2014-08-02	Male	SEM	SEM732	80	39222	NA	15	1357
SEM_66	19.906246	46.138061	2014-08-02	Male	SEM	SEM733	80	39222	NA	15	1358
SEM_66	19.906246	46.138061	2014-08-02	Male	SEM	SEM734	80	39222	NA	15	1359
SEM_66	19.906042	46.138373	2014-08-02	Male	SEM	SEM735	80	39222	NA	15	1360
SEM_66	19.906042	46.138373	2014-08-02	Male	SEM	SEM736	80	39222	NA	15	1361
SEM_66	19.904749	46.139313	2014-08-02	Male	SEM	SEM737	80	39222	NA	15	1362
SEM_66	19.904911	46.139254	2014-08-02	Female	SEM	SEM738	80	39222	NA	15	1363
SEM_66	19.904935	46.139181	2014-08-02	Male	SEM	SEM739	80	39222	NA	15	1364
SEM_66	19.905977	46.13827	2014-08-02	Female	SEM	SEM740	80	39222	NA	15	1365
SEM_66	19.906209	46.137854	2014-08-02	Male	SEM	SEM741	80	39222	NA	15	1366
SEM_66	19.907763	46.13727	2014-08-02	Male	SEM	SEM759	80	39222	NA	15	1367
SEM_66	19.907763	46.13727	2014-08-02	Female	SEM	SEM760	80	39222	NA	15	1368
SEM_67	19.907966	46.138232	2014-08-02	Male	SEM	SEM255	81	6689	NA	15	538
SEM_67	19.907299	46.138572	2014-08-02	Male	SEM	SEM366	81	6689	NA	15	713
SEM_67	19.907005	46.139097	2014-08-02	Male	SEM	SEM656	81	6689	NA	15	1369
SEM_67	19.906662	46.139177	2014-08-02	Male	SEM	SEM658	81	6689	NA	15	1370
SEM_67	19.9074	46.138549	2014-08-02	Male	SEM	SEM659	81	6689	NA	15	1371
SEM_67	19.907841	46.138336	2014-08-02	Female	SEM	SEM660	81	6689	NA	15	1372
SEM_67	19.907841	46.138336	2014-08-02	Female	SEM	SEM661	81	6689	NA	15	1373
SEM_67	19.907966	46.138232	2014-08-02	Female	SEM	SEM662	81	6689	NA	15	1374
SEM_67	19.907966	46.138232	2014-08-02	Male	SEM	SEM663	81	6689	NA	15	1375
SEM_67	19.908072	46.138046	2014-08-02	Male	SEM	SEM664	81	6689	NA	15	1376
SEM_67	19.908072	46.138046	2014-08-02	Female	SEM	SEM665	81	6689	NA	15	1377
SEM_67	19.908072	46.138046	2014-08-02	Female	SEM	SEM666	81	6689	NA	15	1378
SEM_67	19.908072	46.138046	2014-08-02	Male	SEM	SEM667	81	6689	NA	15	1379
SEM_67	19.907299	46.138572	2014-08-02	Male	SEM	SEM687	81	6689	NA	15	1380
SEM_67	19.907299	46.138572	2014-08-02	Male	SEM	SEM688	81	6689	NA	15	1381
SEM_68	19.905451	46.137781	2014-08-02	Male	SEM	SEM374	82	3921	NA	15	731
SEM_68	19.905647	46.137715	2014-08-02	Female	SEM	SEM555	82	3921	NA	15	1044
SEM_68	19.905656	46.137368	2014-08-02	Male	SEM	SEM571	82	3921	NA	15	1083
SEM_68	19.905451	46.137781	2014-08-02	Male	SEM	SEM602	82	3921	NA	15	942
SEM_68	19.905656	46.137368	2014-08-02	Male	SEM	SEM742	82	3921	NA	15	1382
SEM_68	19.905752	46.137604	2014-08-02	Male	SEM	SEM743	82	3921	NA	15	1383
SEM_68	19.905752	46.137604	2014-08-02	Female	SEM	SEM744	82	3921	NA	15	1384
SEM_68	19.905647	46.137715	2014-08-02	Male	SEM	SEM745	82	3921	NA	15	1385
SEM_68	19.905647	46.137715	2014-08-02	Male	SEM	SEM747	82	3921	NA	15	1386
SEM_68	19.905382	46.137842	2014-08-02	Male	SEM	SEM748	82	3921	NA	15	1387
SEM_68	19.904936	46.138319	2014-08-02	Male	SEM	SEM749	82	3921	NA	15	1388
SUI_71	19.735123	46.158914	2014-08-02	Female	SUI	SUI73	1	27466	2014-08-19	15	587
SUI_71	19.733576	46.160889	2014-08-02	Male	SUI	SUI86	1	27466	2014-08-19	15	741
SUI_71	19.734453	46.159211	2014-08-02	Female	SUI	SUI89	1	27466	2014-08-19	15	732
SUI_71	19.733129	46.160899	2014-08-02	Male	SUI	SUI121	1	27466	2014-08-19	15	1093
SUI_71	19.733285	46.160795	2014-08-02	Male	SUI	SUI122	1	27466	2014-08-19	15	1094
SUI_71	19.732779	46.16162	2014-08-02	Female	SUI	SUI125	1	27466	2014-08-19	15	1097
SUI_71	19.733434	46.160425	2014-08-02	Female	SUI	SUI193	1	27466	2014-08-19	15	1389
SUI_71	19.733434	46.160425	2014-08-02	Male	SUI	SUI194	1	27466	2014-08-19	15	1390
SUI_71	19.732904	46.160845	2014-08-02	Male	SUI	SUI195	1	27466	2014-08-19	15	1391
SUI_71	19.73289	46.160879	2014-08-02	Male	SUI	SUI196	1	27466	2014-08-19	15	1392
SUI_72	19.738082	46.157648	2014-08-02	Female	SUI	SUI116	2	29354	NA	15	1100
SUI_72	19.738665	46.156728	2014-08-02	Female	SUI	SUI183	2	29354	NA	15	1393
SUI_72	19.738657	46.156738	2014-08-02	Female	SUI	SUI184	2	29354	NA	15	1394
SUI_72	19.73808	46.157847	2014-08-02	Female	SUI	SUI185	2	29354	NA	15	1395
SUI_72	19.737866	46.157976	2014-08-02	Male	SUI	SUI186	2	29354	NA	15	1396
SUI_72	19.737835	46.157942	2014-08-02	Female	SUI	SUI187	2	29354	NA	15	1397
SUI_72	19.737835	46.157942	2014-08-02	Female	SUI	SUI188	2	29354	NA	15	1398
SUI_72	19.737878	46.157912	2014-08-02	Male	SUI	SUI189	2	29354	NA	15	1399
SUI_72	19.73782	46.157998	2014-08-02	Female	SUI	SUI190	2	29354	NA	15	1400
SUI_72	19.737586	46.158054	2014-08-02	Male	SUI	SUI191	2	29354	NA	15	1401
SUI_72	19.736879	46.157377	2014-08-02	Male	SUI	SUI192	2	29354	NA	15	1402
SUI_73	19.740366	46.152444	2014-08-02	Male	SUI	SUI179	3	44236	2014-07-15	15	1403
SUI_74	19.728209	46.163395	2014-08-02	Male	SUI	SUI129	4	50026	NA	15	1105
SUI_74	19.729199	46.162763	2014-08-02	Male	SUI	SUI131	4	50026	NA	15	1107
SUI_74	19.729208	46.163424	2014-08-02	Male	SUI	SUI135	4	50026	NA	15	1111
SUI_74	19.730593	46.1629	2014-08-02	Male	SUI	SUI139	4	50026	NA	15	1115
SUI_74	19.730469	46.161641	2014-08-02	Male	SUI	SUI198	4	50026	NA	15	1404
SUI_74	19.729992	46.161942	2014-08-02	Male	SUI	SUI199	4	50026	NA	15	1405
SUI_74	19.729443	46.162001	2014-08-02	Male	SUI	SUI200	4	50026	NA	15	1406
SUI_74	19.729267	46.162168	2014-08-02	Male	SUI	SUI201	4	50026	NA	15	1407
SUI_74	19.72941	46.162342	2014-08-02	Female	SUI	SUI202	4	50026	NA	15	1408
SUI_74	19.729339	46.162319	2014-08-02	Male	SUI	SUI203	4	50026	NA	15	1409
SUI_74	19.729269	46.162404	2014-08-02	Female	SUI	SUI204	4	50026	NA	15	1410
SUI_74	19.729324	46.162744	2014-08-02	Female	SUI	SUI205	4	50026	NA	15	1411
SUI_74	19.729003	46.162937	2014-08-02	Male	SUI	SUI206	4	50026	NA	15	1412
SUI_74	19.728782	46.163055	2014-08-02	Female	SUI	SUI207	4	50026	NA	15	1413
SUI_74	19.728329	46.163425	2014-08-02	Male	SUI	SUI208	4	50026	NA	15	1414
SUI_74	19.728318	46.16309	2014-08-02	Female	SUI	SUI209	4	50026	NA	15	1415
SUI_74	19.728318	46.16309	2014-08-02	Male	SUI	SUI210	4	50026	NA	15	1416
SUI_74	19.730634	46.162509	2014-08-02	Male	SUI	SUI211	4	50026	NA	15	1417
SUI_74	19.730973	46.161708	2014-08-02	Male	SUI	SUI212	4	50026	NA	15	1418
SUI_74	19.73065	46.162726	2014-08-02	Male	SUI	SUI213	4	50026	NA	15	1419
SUI_74	19.730485	46.162851	2014-08-02	Male	SUI	SUI214	4	50026	NA	15	1420
SUI_74	19.730285	46.162995	2014-08-02	Male	SUI	SUI215	4	50026	NA	15	1421
SUI_74	19.730285	46.162995	2014-08-02	Male	SUI	SUI216	4	50026	NA	15	1422
SUI_81	19.728835	46.167473	2014-08-02	Male	SUI	SUI106	39	85045	NA	15	753
SUI_81	19.728801	46.167001	2014-08-02	Male	SUI	SUI110	39	85045	NA	15	757
SUI_81	19.72935	46.164582	2014-08-02	Male	SUI	SUI118	39	85045	NA	15	1090
SUI_81	19.728861	46.167364	2014-08-02	Male	SUI	SUI158	39	85045	NA	15	1134
SUI_81	19.728742	46.167372	2014-08-02	Female	SUI	SUI166	39	85045	NA	15	1142
SUI_81	19.72799	46.167724	2014-08-02	Male	SUI	SUI177	39	85045	NA	15	1153
SUI_81	19.72935	46.164582	2014-08-02	Female	SUI	SUI217	39	85045	NA	15	1423
SUI_81	19.729348	46.16458	2014-08-02	Male	SUI	SUI218	39	85045	NA	15	1424
SUI_81	19.729348	46.16458	2014-08-02	Male	SUI	SUI219	39	85045	NA	15	1425
SUI_81	19.729286	46.164576	2014-08-02	Male	SUI	SUI220	39	85045	NA	15	1426
SUI_81	19.729069	46.164739	2014-08-02	Male	SUI	SUI221	39	85045	NA	15	1427
SUI_81	19.727421	46.166792	2014-08-02	Male	SUI	SUI222	39	85045	NA	15	1428
SUI_81	19.72857	46.165299	2014-08-02	Female	SUI	SUI223	39	85045	NA	15	1429
SUI_81	19.728285	46.167746	2014-08-02	Male	SUI	SUI224	39	85045	NA	15	1430
SUI_81	19.728453	46.16759	2014-08-02	Female	SUI	SUI225	39	85045	NA	15	1431
SUI_81	19.728445	46.167573	2014-08-02	Male	SUI	SUI226	39	85045	NA	15	1432
SUI_81	19.728563	46.167464	2014-08-02	Female	SUI	SUI227	39	85045	NA	15	1433
SUI_81	19.728563	46.167464	2014-08-02	Male	SUI	SUI228	39	85045	NA	15	1434
SUI_81	19.728742	46.167372	2014-08-02	Male	SUI	SUI229	39	85045	NA	15	1435
SUI_81	19.728492	46.167314	2014-08-02	Male	SUI	SUI230	39	85045	NA	15	1436
SUI_81	19.728873	46.166925	2014-08-02	Female	SUI	SUI231	39	85045	NA	15	1437
SUI_81	19.728932	46.166979	2014-08-02	Male	SUI	SUI232	39	85045	NA	15	1438
SUI_81	19.729687	46.166832	2014-08-02	Male	SUI	SUI233	39	85045	NA	15	1439
SUI_81	19.729695	46.166801	2014-08-02	Male	SUI	SUI234	39	85045	NA	15	1440
SUI_81	19.729069	46.166308	2014-08-02	Male	SUI	SUI235	39	85045	NA	15	1441
SUI_81	19.728863	46.166003	2014-08-02	Male	SUI	SUI236	39	85045	NA	15	1442
SUI_81	19.728863	46.166003	2014-08-02	Male	SUI	SUI237	39	85045	NA	15	1443
SUI_81	19.728936	46.165647	2014-08-02	Male	SUI	SUI238	39	85045	NA	15	1444
SUI_81	19.728959	46.165439	2014-08-02	Male	SUI	SUI239	39	85045	NA	15	1445
SUI_81	19.728959	46.165439	2014-08-02	Female	SUI	SUI240	39	85045	NA	15	1446
SUI_81	19.729006	46.165425	2014-08-02	Male	SUI	SUI241	39	85045	NA	15	1447
SUI_81	19.729115	46.165347	2014-08-02	Male	SUI	SUI242	39	85045	NA	15	1448
SUI_95	19.739106	46.154275	2014-08-02	Male	SUI	SUI180	88	106251	NA	15	1449
SUI_95	19.738692	46.154808	2014-08-02	Male	SUI	SUI181	88	106251	NA	15	1450
SUI_95	19.738916	46.155682	2014-08-02	Male	SUI	SUI182	88	106251	NA	15	1451
SUI_96	19.732429	46.161956	2014-08-02	Female	SUI	SUI197	89	19738	2014-08-16	15	1452
LUJ_12	19.807295	46.110802	2014-08-03	Female	LUJ	LUJ272	27	11037	NA	16	1453
LUJ_12	19.808517	46.110451	2014-08-03	Male	LUJ	LUJ273	27	11037	NA	16	1454
LUJ_12	19.807196	46.110851	2014-08-03	Male	LUJ	LUJ274	27	11037	NA	16	1455
LUJ_13	19.800646	46.104062	2014-08-03	Male	LUJ	LUJ104	55	2168	NA	16	607
LUJ_13	19.800775	46.104312	2014-08-03	Male	LUJ	LUJ173	55	2168	NA	16	1157
LUJ_13	19.80125	46.103179	2014-08-03	Female	LUJ	LUJ177	55	2168	NA	16	1200
LUJ_13	19.801181	46.103485	2014-08-03	Female	LUJ	LUJ182	55	2168	NA	16	1205
LUJ_13	19.801181	46.103485	2014-08-03	Female	LUJ	LUJ194	55	2168	NA	16	1209
LUJ_13	19.801181	46.103485	2014-08-03	Female	LUJ	LUJ252	55	2168	NA	16	1456
LUJ_13	19.801181	46.103485	2014-08-03	Male	LUJ	LUJ253	55	2168	NA	16	1457
LUJ_13	19.80079	46.104261	2014-08-03	Female	LUJ	LUJ256	55	2168	NA	16	1458
LUJ_13	19.800815	46.104202	2014-08-03	Male	LUJ	LUJ257	55	2168	NA	16	1459
LUJ_13	19.800921	46.10375	2014-08-03	Male	LUJ	LUJ258	55	2168	NA	16	1460
LUJ_14	19.800816	46.102756	2014-08-03	Female	LUJ	LUJ103	56	9419	NA	16	606
LUJ_14	19.800816	46.102756	2014-08-03	Male	LUJ	LUJ120	56	9419	NA	16	604
LUJ_14	19.801136	46.102739	2014-08-03	Female	LUJ	LUJ155	56	9419	NA	16	773
LUJ_14	19.800981	46.102875	2014-08-03	Male	LUJ	LUJ156	56	9419	NA	16	774
LUJ_14	19.800806	46.102987	2014-08-03	Female	LUJ	LUJ157	56	9419	NA	16	775
LUJ_14	19.800873	46.103018	2014-08-03	Female	LUJ	LUJ169	56	9419	NA	16	1162
LUJ_14	19.799944	46.103807	2014-08-03	Male	LUJ	LUJ196	56	9419	NA	16	1161
LUJ_14	19.801021	46.102701	2014-08-03	Male	LUJ	LUJ200	56	9419	NA	16	1166
LUJ_14	19.800792	46.102911	2014-08-03	Female	LUJ	LUJ202	56	9419	NA	16	1168
LUJ_14	19.800968	46.102743	2014-08-03	Female	LUJ	LUJ206	56	9419	NA	16	1172
LUJ_14	19.800806	46.102987	2014-08-03	Male	LUJ	LUJ207	56	9419	NA	16	1173
LUJ_14	19.800913	46.102879	2014-08-03	Male	LUJ	LUJ208	56	9419	NA	16	1174
LUJ_14	19.800825	46.102697	2014-08-03	Male	LUJ	LUJ211	56	9419	NA	16	1177
LUJ_14	19.800773	46.103369	2014-08-03	Male	LUJ	LUJ213	56	9419	NA	16	1179
LUJ_14	19.800617	46.103504	2014-08-03	Male	LUJ	LUJ214	56	9419	NA	16	1180
LUJ_14	19.800381	46.10354	2014-08-03	Male	LUJ	LUJ220	56	9419	NA	16	1186
LUJ_14	19.80102	46.102701	2014-08-03	Male	LUJ	LUJ259	56	9419	NA	16	1461
LUJ_14	19.800931	46.102702	2014-08-03	Male	LUJ	LUJ260	56	9419	NA	16	1462
LUJ_14	19.800931	46.102702	2014-08-03	Female	LUJ	LUJ261	56	9419	NA	16	1463
LUJ_14	19.800968	46.102743	2014-08-03	Male	LUJ	LUJ262	56	9419	NA	16	1464
LUJ_14	19.801042	46.102801	2014-08-03	Male	LUJ	LUJ263	56	9419	NA	16	1465
LUJ_14	19.800908	46.10277	2014-08-03	Female	LUJ	LUJ264	56	9419	NA	16	1466
LUJ_14	19.800979	46.102843	2014-08-03	Female	LUJ	LUJ265	56	9419	NA	16	1467
LUJ_14	19.800918	46.103032	2014-08-03	Male	LUJ	LUJ266	56	9419	NA	16	1468
LUJ_14	19.800607	46.103625	2014-08-03	Female	LUJ	LUJ267	56	9419	NA	16	1469
LUJ_14	19.800508	46.103632	2014-08-03	Male	LUJ	LUJ268	56	9419	NA	16	1470
LUJ_14	19.800488	46.103637	2014-08-03	Male	LUJ	LUJ269	56	9419	NA	16	1471
LUJ_14	19.799887	46.103942	2014-08-03	Male	LUJ	LUJ270	56	9419	NA	16	1472
LUJ_14	19.800068	46.103729	2014-08-03	Male	LUJ	LUJ271	56	9419	NA	16	1473
LUJ_6	19.801899	46.103579	2014-08-03	Female	LUJ	LUJ137	13	2984	NA	16	804
LUJ_6	19.801681	46.103922	2014-08-03	Female	LUJ	LUJ227	13	2984	NA	16	1474
LUJ_6	19.801987	46.103455	2014-08-03	Male	LUJ	LUJ242	13	2984	NA	16	1475
LUJ_6	19.801949	46.103454	2014-08-03	Male	LUJ	LUJ243	13	2984	NA	16	1476
LUJ_6	19.801894	46.103587	2014-08-03	Female	LUJ	LUJ244	13	2984	NA	16	1477
LUJ_6	19.8019	46.103654	2014-08-03	Female	LUJ	LUJ245	13	2984	NA	16	1478
LUJ_6	19.8019	46.103654	2014-08-03	Male	LUJ	LUJ246	13	2984	NA	16	1479
LUJ_6	19.801936	46.103598	2014-08-03	Male	LUJ	LUJ247	13	2984	NA	16	1480
LUJ_6	19.801769	46.103844	2014-08-03	Female	LUJ	LUJ248	13	2984	NA	16	1481
LUJ_6	19.801637	46.104066	2014-08-03	Female	LUJ	LUJ249	13	2984	NA	16	1482
LUJ_6	19.801857	46.103598	2014-08-03	Male	LUJ	LUJ251	13	2984	NA	16	1483
LUJ_6	19.801857	46.103553	2014-08-03	Female	LUJ	LUJ717	13	2984	NA	16	819
LUJ_7	19.801555	46.103341	2014-08-03	Female	LUJ	LUJ140	14	9189	NA	16	807
LUJ_7	19.801242	46.103941	2014-08-03	Male	LUJ	LUJ145	14	9189	NA	16	787
LUJ_7	19.801597	46.103958	2014-08-03	Male	LUJ	LUJ190	14	9189	NA	16	1193
LUJ_7	19.801591	46.103818	2014-08-03	Male	LUJ	LUJ197	14	9189	NA	16	1210
LUJ_7	19.801251	46.103951	2014-08-03	Male	LUJ	LUJ226	14	9189	NA	16	1484
LUJ_7	19.801556	46.103885	2014-08-03	Male	LUJ	LUJ228	14	9189	NA	16	1485
LUJ_7	19.801368	46.103758	2014-08-03	Male	LUJ	LUJ229	14	9189	NA	16	1486
LUJ_7	19.801368	46.103758	2014-08-03	Female	LUJ	LUJ230	14	9189	NA	16	1487
LUJ_7	19.801441	46.103717	2014-08-03	Male	LUJ	LUJ231	14	9189	NA	16	1488
LUJ_7	19.801135	46.103677	2014-08-03	Male	LUJ	LUJ232	14	9189	NA	16	1489
LUJ_7	19.801375	46.103663	2014-08-03	Male	LUJ	LUJ233	14	9189	NA	16	1490
LUJ_7	19.801591	46.103818	2014-08-03	Male	LUJ	LUJ234	14	9189	NA	16	1491
LUJ_7	19.801591	46.103818	2014-08-03	Female	LUJ	LUJ235	14	9189	NA	16	1492
LUJ_7	19.801216	46.103545	2014-08-03	Male	LUJ	LUJ236	14	9189	NA	16	1493
LUJ_7	19.801329	46.103544	2014-08-03	Male	LUJ	LUJ237	14	9189	NA	16	1494
LUJ_7	19.801708	46.10354	2014-08-03	Female	LUJ	LUJ238	14	9189	NA	16	1495
LUJ_7	19.801335	46.103366	2014-08-03	Male	LUJ	LUJ239	14	9189	NA	16	1496
LUJ_7	19.801289	46.103339	2014-08-03	Male	LUJ	LUJ240	14	9189	NA	16	1497
LUJ_7	19.801741	46.103109	2014-08-03	Male	LUJ	LUJ241	14	9189	NA	16	1498
LUJ_7	19.801475	46.104213	2014-08-03	Female	LUJ	LUJ250	14	9189	NA	16	1499
LUJ_7	19.80124	46.103445	2014-08-03	Male	LUJ	LUJ254	14	9189	NA	16	1500
LUJ_7	19.800819	46.104308	2014-08-03	Female	LUJ	LUJ255	14	9189	NA	16	1501
LUJ_7	19.801688	46.103772	2014-08-03	Male	LUJ	LUJ709	14	9189	NA	16	789
LUMD_18	19.838974	46.113069	2014-08-03	Male	LUMD	LUM23	7	4376	NA	16	619
LUMD_18	19.839143	46.113004	2014-08-03	Female	LUMD	LUM27	7	4376	NA	16	822
LUMD_18	19.838509	46.112954	2014-08-03	Male	LUMD	LUM29	7	4376	NA	16	824
LUMD_18	19.838366	46.112898	2014-08-03	Male	LUMD	LUM30	7	4376	NA	16	825
LUMD_18	19.83891	46.113057	2014-08-03	Male	LUMD	LUM40	7	4376	NA	16	1502
LUMD_18	19.838811	46.113024	2014-08-03	Female	LUMD	LUM41	7	4376	NA	16	1503
LUMD_18	19.838509	46.112954	2014-08-03	Female	LUMD	LUM42	7	4376	NA	16	1504
LUMD_18	19.838466	46.112959	2014-08-03	Female	LUMD	LUM43	7	4376	NA	16	1505
LUMD_18	19.838734	46.112833	2014-08-03	Female	LUMD	LUM44	7	4376	NA	16	1506
LUMD_18	19.838837	46.112918	2014-08-03	Female	LUMD	LUM45	7	4376	NA	16	1507
LUMD_18	19.838837	46.112918	2014-08-03	Male	LUMD	LUM46	7	4376	NA	16	1508
LUMD_18	19.838923	46.112954	2014-08-03	Male	LUMD	LUM47	7	4376	NA	16	1509
LUMD_18	19.839143	46.113004	2014-08-03	Male	LUMD	LUM48	7	4376	NA	16	1510
LUMD_19	19.84005	46.11193	2014-08-03	Female	LUMD	LUD19	15	15135	NA	16	1511
LUMD_19	19.83991	46.11209	2014-08-03	Male	LUMD	LUD20	15	15135	NA	16	1512
LUMD_19	19.83991	46.11209	2014-08-03	Male	LUMD	LUD21	15	15135	NA	16	1513
LUMD_19	19.83991	46.11209	2014-08-03	Male	LUMD	LUD22	15	15135	NA	16	1514
LUMD_19	19.83924	46.11224	2014-08-03	Male	LUMD	LUD23	15	15135	NA	16	1515
LUMD_19	19.83911	46.1118	2014-08-03	Female	LUMD	LUD24	15	15135	NA	16	1516
LUMD_19	19.839718	46.111712	2014-08-03	Male	LUMD	LUM49	15	15135	NA	16	1517
LUMD_21	19.84061	46.11055	2014-08-03	Male	LUMD	LUD16	17	5451	NA	16	832
LUMD_21	19.84159	46.10991	2014-08-03	Male	LUMD	LUD17	17	5451	NA	16	1518
LUMD_21	19.84071	46.1105	2014-08-03	Male	LUMD	LUD18	17	5451	NA	16	1519
SED_23	19.89397	46.13087	2014-08-03	Female	SED	SED45	6	14092	NA	16	175
SED_23	19.89327	46.13052	2014-08-03	Male	SED	SED101	6	14092	NA	16	626
SED_23	19.8935	46.13085	2014-08-03	Female	SED	SED118	6	14092	NA	16	833
SED_23	19.89338	46.13051	2014-08-03	Male	SED	SED121	6	14092	NA	16	836
SED_23	19.89441	46.13064	2014-08-03	Male	SED	SED124	6	14092	NA	16	839
SED_23	19.89321	46.13056	2014-08-03	Male	SED	SED129	6	14092	NA	16	844
SED_23	19.89394	46.13101	2014-08-03	Female	SED	SED155	6	14092	NA	16	1214
SED_23	19.89442	46.13047	2014-08-03	Male	SED	SED160	6	14092	NA	16	1219
SED_23	19.89337	46.13047	2014-08-03	Female	SED	SED161	6	14092	NA	16	1220
SED_23	19.89397	46.13042	2014-08-03	Female	SED	SED162	6	14092	NA	16	1221
SED_23	19.89397	46.13042	2014-08-03	Female	SED	SED163	6	14092	NA	16	1222
SED_23	19.89386	46.13036	2014-08-03	Female	SED	SED164	6	14092	NA	16	1223
SED_23	19.89396	46.13086	2014-08-03	Male	SED	SED167	6	14092	NA	16	1226
SED_23	19.8931	46.13062	2014-08-03	Male	SED	SED168	6	14092	NA	16	1227
SED_23	19.89335	46.13014	2014-08-03	Male	SED	SED180	6	14092	NA	16	1520
SED_23	19.89353	46.13025	2014-08-03	Male	SED	SED181	6	14092	NA	16	1521
SED_23	19.89334	46.13049	2014-08-03	Female	SED	SED182	6	14092	NA	16	1522
SED_23	19.89331	46.13049	2014-08-03	Female	SED	SED183	6	14092	NA	16	1523
SED_23	19.89391	46.13036	2014-08-03	Male	SED	SED184	6	14092	NA	16	1524
SED_23	19.89418	46.13043	2014-08-03	Female	SED	SED185	6	14092	NA	16	1525
SED_23	19.89439	46.13053	2014-08-03	Female	SED	SED186	6	14092	NA	16	1526
SED_23	19.89446	46.13052	2014-08-03	Male	SED	SED187	6	14092	NA	16	1527
SED_23	19.89439	46.13066	2014-08-03	Male	SED	SED188	6	14092	NA	16	1528
SED_23	19.89439	46.13066	2014-08-03	Male	SED	SED189	6	14092	NA	16	1529
SED_23	19.89425	46.13063	2014-08-03	Male	SED	SED190	6	14092	NA	16	1530
SED_23	19.89412	46.13055	2014-08-03	Female	SED	SED191	6	14092	NA	16	1531
SED_23	19.89387	46.13049	2014-08-03	Female	SED	SED192	6	14092	NA	16	1532
SED_23	19.89334	46.1305	2014-08-03	Female	SED	SED193	6	14092	NA	16	1533
SED_23	19.89395	46.13096	2014-08-03	Male	SED	SED194	6	14092	NA	16	1534
SED_23	19.89396	46.13096	2014-08-03	Male	SED	SED195	6	14092	NA	16	1535
SED_23	19.89315	46.13083	2014-08-03	Male	SED	SED196	6	14092	NA	16	1536
SED_23	19.89331	46.13045	2014-08-03	Female	SED	SED197	6	14092	NA	16	1537
SED_30	19.89517	46.13571	2014-08-03	Male	SED	SED176	24	40632	NA	16	1235
SED_30	19.89282	46.13669	2014-08-03	Female	SED	SED198	24	40632	NA	16	1538
SED_30	19.89377	46.13597	2014-08-03	Female	SED	SED199	24	40632	NA	16	1539
SED_30	19.89403	46.13624	2014-08-03	Female	SED	SED200	24	40632	NA	16	1540
SED_30	19.89422	46.13624	2014-08-03	Male	SED	SED201	24	40632	NA	16	1541
SED_30	19.89426	46.13648	2014-08-03	Male	SED	SED202	24	40632	NA	16	1542
SEM_46	19.911279	46.14087	2014-08-03	Male	SEM	SEM636	60	6579	NA	16	1277
SEM_46	19.911196	46.141004	2014-08-03	Female	SEM	SEM655	60	6579	NA	16	1246
SEM_46	19.911482	46.140646	2014-08-03	Male	SEM	SEM813	60	6579	NA	16	1543
SEM_47	19.911448	46.140776	2014-08-03	Male	SEM	SEM425	61	3113	NA	16	876
SEM_47	19.91136	46.140925	2014-08-03	Male	SEM	SEM811	61	3113	NA	16	1544
SEM_47	19.911448	46.140776	2014-08-03	Female	SEM	SEM812	61	3113	NA	16	1545
SEM_48	19.911537	46.141236	2014-08-03	Female	SEM	SEM639	62	5850	NA	16	1252
SEM_48	19.911739	46.140896	2014-08-03	Male	SEM	SEM642	62	5850	NA	16	1255
SEM_48	19.911404	46.141418	2014-08-03	Male	SEM	SEM806	62	5850	NA	16	1546
SEM_48	19.911536	46.141286	2014-08-03	Female	SEM	SEM807	62	5850	NA	16	1547
SEM_48	19.911619	46.141034	2014-08-03	Male	SEM	SEM808	62	5850	NA	16	1548
SEM_48	19.911827	46.140736	2014-08-03	Female	SEM	SEM809	62	5850	NA	16	1549
SEM_48	19.91213	46.140488	2014-08-03	Female	SEM	SEM810	62	5850	NA	16	1550
SEM_50	19.913092	46.141035	2014-08-03	Male	SEM	SEM410	64	10462	NA	16	879
SEM_50	19.914147	46.140432	2014-08-03	Male	SEM	SEM795	64	10462	NA	16	1551
SEM_50	19.913851	46.140576	2014-08-03	Male	SEM	SEM796	64	10462	NA	16	1552
SEM_50	19.913377	46.14101	2014-08-03	Female	SEM	SEM797	64	10462	NA	16	1553
SEM_50	19.912412	46.141536	2014-08-03	Female	SEM	SEM798	64	10462	NA	16	1554
SEM_50	19.912516	46.141476	2014-08-03	Male	SEM	SEM799	64	10462	NA	16	1555
SEM_50	19.913729	46.140349	2014-08-03	Female	SEM	SEM800	64	10462	NA	16	1556
SEM_52	19.912262	46.140968	2014-08-03	Male	SEM	SEM805	66	1979	2014-07-17	16	1557
SEM_54	19.91574	46.141484	2014-08-03	Male	SEM	SEM131	68	90084	NA	16	347
SEM_54	19.914695	46.140522	2014-08-03	Male	SEM	SEM385	68	90084	NA	16	902
SEM_54	19.91457	46.141033	2014-08-03	Male	SEM	SEM788	68	90084	NA	16	1558
SEM_54	19.913998	46.141351	2014-08-03	Female	SEM	SEM789	68	90084	NA	16	1559
SEM_54	19.913002	46.14182	2014-08-03	Male	SEM	SEM790	68	90084	NA	16	1560
SEM_54	19.913228	46.141459	2014-08-03	Male	SEM	SEM791	68	90084	NA	16	1561
SEM_54	19.913155	46.141417	2014-08-03	Male	SEM	SEM792	68	90084	NA	16	1562
SEM_54	19.913535	46.141067	2014-08-03	Male	SEM	SEM793	68	90084	NA	16	1563
SEM_54	19.914096	46.140783	2014-08-03	Female	SEM	SEM794	68	90084	NA	16	1564
SEM_55	19.915585	46.138496	2014-08-03	Male	SEM	SEM801	69	2907	NA	16	1565
SEM_56	19.915834	46.138636	2014-08-03	Male	SEM	SEM802	70	6799	NA	16	1566
SEM_56	19.916308	46.13804	2014-08-03	Male	SEM	SEM803	70	6799	NA	16	1567
SEM_56	19.916272	46.138109	2014-08-03	Male	SEM	SEM804	70	6799	NA	16	1568
SEM_58	19.920598	46.139144	2014-08-03	Male	SEM	SEM780	72	636	NA	16	1569
SEM_59	19.918753	46.139824	2014-08-03	Female	SEM	SEM134	73	15265	2014-08-21	16	342
SEM_59	19.91992	46.139201	2014-08-03	Male	SEM	SEM781	73	15265	2014-08-21	16	1570
SEM_59	19.919655	46.1392	2014-08-03	Male	SEM	SEM782	73	15265	2014-08-21	16	1571
SEM_59	19.91948	46.139295	2014-08-03	Male	SEM	SEM783	73	15265	2014-08-21	16	1572
SEM_59	19.91948	46.139295	2014-08-03	Female	SEM	SEM784	73	15265	2014-08-21	16	1573
SEM_59	19.919507	46.139395	2014-08-03	Male	SEM	SEM785	73	15265	2014-08-21	16	1574
SEM_59	19.919282	46.13957	2014-08-03	Female	SEM	SEM786	73	15265	2014-08-21	16	1575
SEM_59	19.918753	46.139824	2014-08-03	Male	SEM	SEM787	73	15265	2014-08-21	16	1576
SEM_62	19.908092	46.138853	2014-08-03	Female	SEM	SEM816	76	1318	2014-07-19	16	1577
SEM_62	19.908092	46.138853	2014-08-03	Male	SEM	SEM817	76	1318	2014-07-19	16	1578
SEM_63	19.908259	46.138871	2014-08-03	Female	SEM	SEM814	77	3445	NA	16	1579
SEM_63	19.908957	46.138636	2014-08-03	Male	SEM	SEM815	77	3445	NA	16	1580
SEM_65	19.905147	46.137386	2014-08-03	Male	SEM	SEM379	79	8826	NA	16	672
SEM_65	19.90458	46.137762	2014-08-03	Male	SEM	SEM380	79	8826	NA	16	673
SEM_65	19.9048	46.137777	2014-08-03	Male	SEM	SEM579	79	8826	NA	16	920
SEM_65	19.904653	46.137716	2014-08-03	Male	SEM	SEM583	79	8826	NA	16	924
SEM_65	19.905035	46.137662	2014-08-03	Male	SEM	SEM589	79	8826	NA	16	930
SEM_65	19.904136	46.138242	2014-08-03	Male	SEM	SEM590	79	8826	NA	16	931
SEM_65	19.904394	46.137937	2014-08-03	Male	SEM	SEM592	79	8826	NA	16	933
SEM_65	19.905295	46.137346	2014-08-03	Male	SEM	SEM593	79	8826	NA	16	934
SEM_65	19.904594	46.137894	2014-08-03	Female	SEM	SEM671	79	8826	NA	16	1300
SEM_65	19.90458	46.137762	2014-08-03	Male	SEM	SEM751	79	8826	NA	16	1290
SEM_65	19.904721	46.13778	2014-08-03	Female	SEM	SEM752	79	8826	NA	16	1291
SEM_65	19.904348	46.138242	2014-08-03	Male	SEM	SEM753	79	8826	NA	16	1292
SEM_65	19.90513	46.137547	2014-08-03	Male	SEM	SEM913	79	8826	NA	16	1581
SEM_65	19.904979	46.137642	2014-08-03	Male	SEM	SEM914	79	8826	NA	16	1582
SEM_65	19.904875	46.137768	2014-08-03	Male	SEM	SEM915	79	8826	NA	16	1583
SEM_65	19.90481	46.137822	2014-08-03	Female	SEM	SEM916	79	8826	NA	16	1584
SEM_65	19.90458	46.137899	2014-08-03	Male	SEM	SEM917	79	8826	NA	16	1585
SEM_65	19.904489	46.13799	2014-08-03	Female	SEM	SEM918	79	8826	NA	16	1586
SEM_65	19.904448	46.138045	2014-08-03	Male	SEM	SEM919	79	8826	NA	16	1587
SEM_65	19.904525	46.138083	2014-08-03	Male	SEM	SEM920	79	8826	NA	16	1588
SEM_65	19.904525	46.138083	2014-08-03	Male	SEM	SEM921	79	8826	NA	16	1589
SEM_65	19.904444	46.138221	2014-08-03	Male	SEM	SEM922	79	8826	NA	16	1590
SEM_65	19.903936	46.13859	2014-08-03	Male	SEM	SEM923	79	8826	NA	16	1591
SEM_65	19.903761	46.138677	2014-08-03	Male	SEM	SEM924	79	8826	NA	16	1592
SEM_65	19.904394	46.137937	2014-08-03	Female	SEM	SEM925	79	8826	NA	16	1593
SEM_65	19.904569	46.137789	2014-08-03	Male	SEM	SEM926	79	8826	NA	16	1594
SEM_65	19.90464	46.137778	2014-08-03	Male	SEM	SEM927	79	8826	NA	16	1595
[truncated: 3,529 more rows]
